# Supplementary material for: RNA Binding Proteins As Regulators of Oxidative Stress Identified by a Targeted CRISPR-Cas9 Single Guide RNA Library
Source: CRISPR J. 2021 Jun 16;4(3):427–37. doi: 10.1089/crispr.2020.0116 (PMC8236562; doi:10.1089/crispr.2020.0116)
Supplement: Supplemental data [file Supp_Tables-Figures.zip]

Archive with 6 entries (6 files):
- Supp_FigS3.pdf
- Supp_FigS4.pdf
- Supp_TableS1-S9.xlsx
- Supplementary legends.odt
- Supp_FigS1.pdf
- Supp_FigS2.pdf
