# Supplementary material for: RNA Binding Proteins As Regulators of Oxidative Stress Identified by a Targeted CRISPR-Cas9 Single Guide RNA Library
Source: CRISPR J. 2021 Jun 16;4(3):427–37. doi: 10.1089/crispr.2020.0116 (PMC8236562; doi:10.1089/crispr.2020.0116)
Supplement: Supplemental data [file Supp_Tables-Figures.zip › Supp_TableS1-S9.xlsx]

## Sheet: Table 1) Library targets
RBPs	Positive controls
A1CF	BAK1
ABCF1	BCL2
ABT1	BCL2L11
ACIN1	BID
ACO1	BTK
ADAD1	CARD11
ADAD2	CASP3
ADAR	CASP8
ADARB1	CAT
ADARB2	CDKN1A
AFF1	CDKN1B
AFF2	CFLAR
AFF3	CYBB
AFF4	FADD
AGFG1	GPX1
AKAP1	GSR
AKAP17A	IKBKG
AKAP8	IRAK3
AKAP8L	IRAK4
ALKBH1	ITGAL
ALKBH5	KEAP1
ALYREF	LAT
ANGEL1	LCK
ANGEL2	LCP2
APEX1	MAP3K14
API5	MAP4K1
APOBEC1	MYD88
APOBEC2	NCF1
APOBEC3F	NFATC1
APOBEC3G	NFATC2
APOBEC4	NFATC3
AQR	NFATC4
ARHGEF28	NFE2L2
ARL6IP4	PLCG1
ATXN1	PRDX3
ATXN1L	PRKCQ
ATXN2	PTEN
ATXN2L	PTPRC
AUH	RAP1A
BCLAF1	RELA
BCLAF3	RIPK1
BICC1	SOD1
BOLL	SOD2
BUD13	SPI1
BZW1	SYK
BZW2	TP53
C12orf65	TXNRD1
C1QBP	TXNRD2
CACTIN	WNK1
CALR	ZAP70
CAPRIN1	ZNF318
CAPRIN2
CARHSP1
CASC3
CCAR1
CCAR2
CDC40
CDC5L
CELF1
CELF2
CELF3
CELF4
CELF5
CELF6
CHERP
CHTOP
CIRBP
CLASRP
CLK1
CLK2
CLK3
CLK4
CLP1
CMTR1
CMTR2
CNBP
CNOT1
CNOT10
CNOT11
CNOT2
CNOT3
CNOT4
CNOT6
CNOT6L
CNOT7
CNOT8
CNOT9
CNP
CPEB1
CPEB2
CPEB3
CPEB4
CPSF1
CPSF2
CPSF3
CPSF4
CPSF4L
CPSF6
CPSF7
CRNKL1
CRYZ
CSDC2
CSDE1
CSTF1
CSTF2
CSTF2T
CSTF3
CTIF
CWC15
CWC22
CWC25
CWC27
CWF19L1
CWF19L2
DAZ1
DAZ2
DAZ3
DAZ4
DAZAP1
DAZL
DBR1
DCP1A
DCP1B
DCP2
DCPS
DDX1
DDX17
DDX19A
DDX19B
DDX25
DDX39A
DDX39B
DDX3X
DDX3Y
DDX4
DDX41
DDX42
DDX43
DDX5
DDX53
DDX59
DDX6
DEK
DENR
DHX15
DHX29
DHX30
DHX32
DHX33
DHX34
DHX35
DHX36
DHX38
DHX40
DHX57
DHX8
DHX9
DND1
DQX1
DRG1
DRG2
DUSP11
DYNC1H1
DYNLL1
DZIP1
DZIP1L
DZIP3
EDC3
EDC4
EEF2K
EIF1
EIF1AD
EIF1AX
EIF1AY
EIF1B
EIF2AK1
EIF2AK2
EIF2AK3
EIF2B1
EIF2B2
EIF2B3
EIF2B4
EIF2B5
EIF3A
EIF3B
EIF3C
EIF3CL
EIF3D
EIF3E
EIF3G
EIF3H
EIF3I
EIF3J
EIF3K
EIF3L
EIF3M
EIF4A1
EIF4A2
EIF4A3
EIF4B
EIF4E
EIF4E1B
EIF4E2
EIF4E3
EIF4ENIF1
EIF4G1
EIF4G2
EIF4G3
EIF4H
EIF5
EIF5A
EIF5A2
EIF5AL1
EIF6
ELAVL1
ELAVL2
ELAVL3
ELAVL4
ENOX1
ENOX2
ERN1
ERN2
ESRP1
ESRP2
ESS2
ETF1
EWSR1
FAM103A1
FAM120A
FAM46A
FAM46B
FAM46C
FAM46D
FAM98A
FASTK
FASTKD1
FASTKD2
FASTKD3
FASTKD5
FIP1L1
FMR1
FRG1
FRG1BP
FTO
FUBP1
FUBP3
FUS
FXR1
FXR2
FYTTD1
G3BP1
G3BP2
GAPDH
GCFC2
GFM1
GFM2
GLE1
GPATCH1
GRSF1
GSPT1
GSPT2
GTF2F1
GTPBP1
GTPBP2
GUF1
HABP4
HBS1L
HDLBP
HELZ
HELZ2
HMGB3
HNRNPA0
HNRNPA1
HNRNPA1L2
HNRNPA2B1
HNRNPA3
HNRNPAB
HNRNPC
HNRNPCL1
HNRNPD
HNRNPDL
HNRNPF
HNRNPH1
HNRNPH2
HNRNPH3
HNRNPK
HNRNPL
HNRNPLL
HNRNPM
HNRNPR
HNRNPU
HNRNPUL1
HNRNPUL2
HSP90AA1
HSPA9
HTATSF1
IFIT2
IFIT5
IGF2BP1
IGF2BP2
IGF2BP3
ILF2
ILF3
INTS11
INTS6L
IPO11
IPO13
IPO4
IPO5
IPO7
IPO9
IREB2
ISY1
JAKMIP1
KHDC1
KHDC1L
KHDRBS1
KHDRBS2
KHDRBS3
KHNYN
KHSRP
KPNB1
L1TD1
LARP1
LARP1B
LARP4
LARP4B
LARP6
LIN28A
LIN28B
LRPPRC
LSM12
LSM14A
LSM14B
LUC7L
LUC7L2
LUC7L3
LUZP4
MAGOH
MAGOHB
MATR3
MBNL1
MBNL2
MBNL3
MECP2
METTL14
METTL3
MEX3A
MEX3B
MEX3C
MEX3D
MIF4GD
MKRN1
MKRN2
MKRN3
MOV10
MOV10L1
MRTO4
MSI1
MSI2
MTHFSD
MTIF3
MTPAP
MTRF1
MTRF1L
MYEF2
NAA38
NANOS1
NANOS2
NANOS3
NCBP1
NCBP2
NCBP2L
NELFE
NFX1
NGDN
NMD3
NOCT
NOL3
NONO
NOP53
NOVA1
NOVA2
NR0B1
NSRP1
NUDT21
NUFIP2
NUPL2
NUTF2
NXF1
NXF2
NXF2B
NXF3
NXF5
NXT1
NXT2
OXSR1
PABPC1
PABPC1L
PABPC1L2A
PABPC1L2B
PABPC3
PABPC4
PABPC4L
PABPC5
PABPN1
PABPN1L
PAIP1
PAIP2
PAIP2B
PAN2
PAN3
PAPD4
PAPD5
PAPD7
PAPOLA
PAPOLB
PAPOLG
PARK7
PARN
PARP1
PARP12
PATL1
PATL2
PCBP1
PCBP2
PCBP3
PCBP4
PCF11
PDCD4
PDE12
PELO
PHF5A
PHRF1
PLRG1
PNLDC1
PNN
PNPT1
PNRC2
POLDIP3
POLR2A
POLR2B
POLR2D
POLR2E
POLR2F
POLR2G
POLR2H
POLR2I
POLR2J
POLR2J2
POLR2J3
POLR2K
POLR2L
POLRMT
PPAN
PPIE
PPIH
PPIL3
PPIL4
PPRC1
PPWD1
PQBP1
PRDX1
PRKDC
PRKRA
PRPF18
PRPF19
PSIP1
PTBP1
PTBP2
PTBP3
PTCD2
PTCD3
PUF60
PUM1
PUM2
PUM3
PURA
PURB
PURG
PYM1
QKI
RACK1
RAE1
RALY
RALYL
RAN
RANBP17
RANBP2
RANBP6
RAVER1
RAVER2
RBBP6
RBFOX1
RBFOX2
RBFOX3
RBM10
RBM11
RBM12
RBM12B
RBM14
RBM15
RBM15B
RBM17
RBM18
RBM20
RBM22
RBM23
RBM24
RBM25
RBM26
RBM27
RBM3
RBM33
RBM34
RBM38
RBM39
RBM4
RBM41
RBM42
RBM43
RBM44
RBM45
RBM46
RBM47
RBM48
RBM4B
RBM5
RBM6
RBM7
RBM8A
RBMS1
RBMS2
RBMS3
RBMX
RBMX2
RBMXL1
RBMXL2
RBMXL3
RBMY1A1
RBMY1B
RBMY1D
RBMY1E
RBMY1F
RBMY1J
RBPMS
RBPMS2
RC3H1
RC3H2
RNF17
RNGTT
RNMT
RNPS1
RPUSD3
RPUSD4
RRBP1
RSRC1
RTF1
RUVBL1
RUVBL2
SAFB
SAFB2
SAMD4A
SAMD4B
SAP18
SARNP
SCAF1
SCAF11
SCAF4
SCAF8
SECISBP2
SECISBP2L
SERBP1
SETX
SF1
SF3B1
SF3B2
SF3B3
SF3B4
SF3B5
SF3B6
SFPQ
SFSWAP
SKIV2L
SLBP
SLTM
SLU7
SMG1
SMG5
SMG6
SMG7
SMG8
SMG9
SMNDC1
SND1
SNIP1
SNW1
SON
SPATS2
SPATS2L
SPEN
SREK1
SRPK2
SRRM1
SRRM2
SRRM3
SRRM4
SRRT
SRSF1
SRSF10
SRSF11
SRSF12
SRSF2
SRSF3
SRSF4
SRSF5
SRSF6
SRSF7
SRSF8
SRSF9
SSU72
STAU1
STAU2
STRAP
STRBP
SUB1
SUGP1
SUGP2
SUPT4H1
SUPT5H
SUPT6H
SUPV3L1
SWT1
SYF2
SYMPK
SYNCRIP
TAF15
TARBP1
TARBP2
TARDBP
TBRG4
TCERG1
TDRD3
TDRD7
TEFM
TEX13A
TFAM
TFIP11
THOC1
THOC2
THOC3
THOC5
THOC6
THOC7
THRAP3
TIA1
TIAL1
TNPO1
TNPO2
TNPO3
TNRC6A
TNRC6B
TNRC6C
TOP3B
TPR
TRA2A
TRA2B
TRIM25
TRIM56
TSFM
TTF2
TUFM
TUT1
TXN
U2AF1
U2AF1L4
U2AF2
UBA1
UBAP2
UBAP2L
UHMK1
UPF1
UPF2
UPF3A
UPF3B
USP10
VCP
WBP4
WDR33
WDR36
WDR61
WDR83
XAB2
XPO1
XPO4
XPO6
XPO7
XRCC6
XRN1
YBX1
YBX2
YBX3
YTHDC1
YTHDC2
YTHDF1
YTHDF2
YTHDF3
ZC3H14
ZC3H3
ZC3HAV1
ZCCHC11
ZCCHC13
ZCCHC6
ZCCHC8
ZCCHC9
ZFP36
ZFP36L1
ZFP36L2
ZNF326
ZNF385A
ZNF598
ZNF638
ZRANB2
ZRSR1
ZRSR2

## Sheet: Table 2) sgRNAs + read counts
Probe	D0_0uM	D14_0uM	D14_50uM	D14_200uM	D21_0uM	D21_50uM	D21_200uM
A1CF_AATCGGCAGTTGTCCACAC	1890.44	1547.36	1784.37	1729.12	1523.59	1637.78	1979.52
A1CF_AATTCAACAATATCAAACC	1025.06	1182.25	1030.35	1329.32	1258.69	1323.55	1388.4
A1CF_CAGATAAAACCAAAAACCG	474.749	1405.38	1720.1	1159.41	1716.01	2172.91	1304.48
A1CF_CATCCTCAAAAAGGTCTCG	2092.89	2810.75	2878.98	2852.83	2910.56	3024.18	2700.18
A1CF_CATGGTATTGCAGTAGACT	1062.13	1038.82	1255.27	833.861	950.472	971.24	665.923
A1CF_GATATAGCTTGGTCCAGGT	687.175	891.037	786.149	773.892	951.305	874.116	713.358
A1CF_GCTAGGGTGACTTCAATGG	1112.03	1062	1154.59	1453.55	1226.2	952.196	1886.48
A1CF_GTTATGTTAGGTATACCCG	682.898	738.909	747.591	661.092	633.926	1293.08	392.256
A1CF_TCTGGGGGGCATAGAAGAC	722.817	1028.68	906.106	1160.84	991.29	1205.48	1129.33
A1CF_TGGTGTTACCTCTAACAGA	1126.28	1577.79	1351.66	1220.81	1645.21	1344.5	1337.32
ABCF1_AAAAGCGAGATACCCGAAA	938.093	1019.98	957.516	752.474	1067.93	698.912	651.327
ABCF1_AAGCCAGATGACAGCGTTG	1203.27	430.306	212.067	488.323	300.719	182.822	321.102
ABCF1_AGTTCAGCATCTCCGCTCA	1204.69	357.864	284.899	324.121	342.37	272.328	273.667
ABCF1_ATGGAGTATGAGCGCCAAG	1167.63	408.573	451.982	688.221	384.854	500.855	992.499
ABCF1_CAACACATCAATGTTGGGA	919.56	375.25	220.636	188.476	296.554	243.762	89.3979
ABCF1_GAGCCTCCCAAACAAGGGA	1397.16	1004.05	843.985	860.99	836.349	877.925	583.823
ABCF1_GCAACACATCAATGTTGGG	0	0	0	0	3.33207	0	0
ABCF1_GGCTGCTGTTCCTCAGATA	1042.17	515.787	614.781	792.454	573.115	517.995	901.276
ABCF1_GTAATTGCCCCTATAGTAG	1036.46	336.131	344.877	358.389	296.554	297.085	251.774
ABCF1_TGCAGAGGCCAAAGCACGG	682.898	50.7094	100.678	112.8	49.148	66.6538	87.5734
ABT1_AAAAAGCGGTCCTACACCA	717.114	588.229	610.497	466.905	700.567	597.979	414.149
ABT1_AAAGGCGAGGTGCTCGCTG	1372.92	769.335	1062.48	880.98	726.39	893.16	1089.19
ABT1_AAGCGCATAGCCAAGCGCG	1102.05	304.257	353.446	539.725	284.059	340.886	467.058
ABT1_ACACCAAGGACTACACCGA	2037.29	540.418	634.06	526.875	394.017	418.966	623.961
ABT1_ACGCGTCCGACCTCGCCAT	3055.22	291.217	308.462	459.766	370.692	135.212	286.438
ABT1_CGCAGGCAGCGCTTGAGAG	758.458	283.973	314.888	359.817	234.911	241.858	147.78
ABT1_GAACAGACACTAGATGCGG	1735.05	1134.44	923.243	1199.39	1092.08	1077.89	1357.39
ABT1_GACTACACCGAGGGATGGG	642.979	172.412	113.531	97.0935	107.459	95.2196	9.12223
ABT1_GCAAGAAACGGGTAGTGCC	1435.65	818.595	781.865	1000.92	846.345	468.481	842.894
ABT1_TTCCAAAGATCATAACGGA	547.459	552.008	458.408	434.065	568.95	388.496	244.476
ACIN1_AGGAATTAGCACTGGCCAA	1475.57	1866.11	2043.56	1556.35	1674.36	1552.08	1105.61
ACIN1_CATCTTGGGTCTACCACGA	1113.45	938.849	1231.7	1247.94	778.87	1481.62	1132.98
ACIN1_CTGGTCAAGCGGCTCAAAG	1535.45	2060.25	2079.97	2038.96	1803.48	2123.4	2479.42
ACIN1_CTGGTCGGAAACGACGCTG	1070.68	440.448	432.703	272.718	319.878	243.762	262.72
ACIN1_GACGAGATGATCCATCCTG	2010.2	2003.75	1962.16	1627.74	1860.96	2020.56	1390.23
ACIN1_GAGGGACAAAAATCTAGGG	631.574	753.397	910.39	728.201	624.762	914.109	738.901
ACIN1_GGTTACAGCCTGAGCGGGT	690.026	562.15	629.776	602.551	540.628	879.83	530.914
ACIN1_GTACTCATGCCAACCCTCG	1287.38	995.354	1484.47	1170.83	1082.09	1584.45	886.681
ACIN1_TCTTCAGTCAGTCGAGGAG	1246.04	951.888	1235.99	993.78	978.794	1334.98	1014.39
ACIN1_TGAGATACTAATAGCTCCC	832.594	986.661	1180.29	842.428	1210.37	1569.22	749.847
ACO1_AACTCATCACAATTCCGAA	2091.46	3197.59	3461.63	3389.7	3459.52	3441.24	3714.57
ACO1_ATGCTGTGAAAAAGTTAGG	1052.15	1486.51	1435.2	1206.53	1603.56	1464.48	1182.24
ACO1_CTGCCCCTAACATCACAGA	2489.23	2988.96	3121.03	2641.51	3470.35	2976.57	2813.3
ACO1_GAAGTTAGTATCACGTACC	771.29	1043.17	1101.04	1170.83	1001.29	1578.74	1056.35
ACO1_GCCTGTAGCCAATCACCTG	2279.65	2678.91	2619.78	2387.36	2748.12	2302.41	2098.11
ACO1_TATTACCCAGACAGCCTCG	1645.23	1831.33	2649.77	2513.01	2112.53	2927.05	2700.18
ACO1_TGCATATGCTATTACTAAG	996.546	1315.55	1270.26	772.464	1319.5	1247.38	990.674
ACO1_TGTCAGTGGATGTTACCAG	1829.14	1758.89	1775.8	1713.41	1727.68	1653.01	1634.7
ACO1_TTGCTGTAGTGGACCCAAA	1083.51	1654.58	1752.23	1767.67	1783.49	2134.82	2202.11
ACO1_TTGGTGTCTAGGTTTGACG	585.952	1064.9	884.685	995.208	1197.88	693.199	899.452
ADAD1_AAAGATTCTTGGAAAGCAA	732.796	1360.46	1034.63	1065.17	1586.9	1062.65	1123.86
ADAD1_ACTGGTGCAAGGCTGACAC	1789.22	2016.79	1912.89	2231.72	2146.68	2351.93	2147.37
ADAD1_ATGGTATTCAGTACAAGAC	718.54	1009.84	1471.62	675.371	892.161	4635.29	405.027
ADAD1_ATGTTTCAAAAGTACATTA	828.317	1076.49	1036.77	1119.43	1088.75	1241.66	935.941
ADAD1_CAAATGCAGATATAGAATG	1746.45	2247.15	2654.06	2131.77	2235.82	3877.34	2816.94
ADAD1_GAGTGAGTAGATTAGAAGT	859.681	1131.54	1214.57	1150.84	1322.83	1268.33	1118.39
ADAD1_GATAACTACACCCACAGGA	1224.65	1596.62	1702.97	1477.82	1576.07	1708.24	1224.2
ADAD1_GGTGAATACAATTACAGCC	389.209	772.232	803.286	732.484	942.142	916.013	766.267
ADAD1_TAGTTATCGTCTTTGTCGC	912.431	1069.24	1173.87	1423.56	1352.82	1032.18	1497.87
ADAD1_TTCTATTAACACCATCTTT	1504.09	1850.17	1921.46	1774.81	1870.96	2340.5	1764.24
ADAD2_ACTGCGAATAGCAAGACGG	628.722	494.055	606.213	534.014	478.151	681.773	390.431
ADAD2_AGCAGCTCCACGACTGCCA	2298.19	2152.98	2212.78	2123.21	2184.17	2146.25	2495.84
ADAD2_CACCTACCTACGCTCAGGG	1725.07	1629.95	1578.72	1670.58	1813.48	1609.21	1689.44
ADAD2_CAGAGATCCCGCGTGCCAG	1244.61	1225.72	1235.99	1135.14	1269.52	1228.33	1193.19
ADAD2_CCAGGCCCAAAGTGCCTGG	942.37	1913.92	1576.58	2226.01	2225.82	1721.57	3021.28
ADAD2_CGGGCGTGGGAAAACTTGG	1404.29	1687.9	1994.29	1893.32	1721.01	1938.67	1709.51
ADAD2_CTCACCTACCTACGCTCAG	2144.21	1587.93	1529.46	1527.79	1716.85	1317.84	1412.12
ADAD2_TCAAATATAGAGCCCCTGG	610.188	1237.31	1195.29	845.284	1331.99	1378.78	937.765
ADAD2_TCACGGGCCGCGCCCTTGG	1773.54	1332.93	1366.66	1796.23	1355.32	1428.29	2433.81
ADAD2_TTTGGGTCCTGACTCAAGT	1666.61	2328.29	1827.21	1720.55	2199.16	1491.14	1603.69
ADAR_AAGTTAGAAAACAGGCAAG	1117.73	1916.82	1672.98	1267.93	2078.38	1285.47	1297.18
ADAR_ACCTGAACACCAACCCTGT	1756.43	1621.25	1651.56	1390.72	1618.55	1592.07	1123.86
ADAR_GAAGCTGGAAGCAAGAAAG	1157.65	1609.66	1784.37	1522.08	1639.38	1237.86	1257.04
ADAR_GCGGAGTGGTAAGACCAGA	1779.24	2287.72	2204.22	2665.79	2476.56	2369.06	2641.8
ADAR_GGCAATCAACACCTCTCTG	1891.87	2406.52	2523.39	2314.54	2652.32	2862.3	2061.62
ADAR_GGGGGATGTCTATAGACAA	481.878	601.269	597.645	452.627	792.199	615.119	315.629
ADAR_GTCTTCAGGTTCCAAACCT	534.628	937.4	833.275	873.841	1157.06	956.005	603.892
ADAR_GTTCTCCCCAATCAAGACA	1696.55	3200.49	2634.78	3109.85	3517	2561.41	2933.71
ADAR_TCTTGTAGGGTGAACACCG	1318.75	1288.02	1422.35	1173.69	1232.03	1401.63	1514.29
ADAR_TGCATACACTCAAGCAGTG	1978.84	2445.64	2589.79	1763.39	2495.72	2856.59	1822.62
ADARB1_AAGTGCAAGTTAAAAATGG	1325.88	1924.06	1705.11	1740.54	2076.71	2216.71	1780.66
ADARB1_AGGACCCTGTCTGTCAACA	1685.15	2534.02	2060.7	2220.3	2454.07	1700.62	2548.75
ADARB1_ATGACTCCTTCAGTTCCAG	1787.8	2274.68	2052.13	2218.87	2074.21	1595.88	2452.06
ADARB1_ATGACTTCCTCTCCGAGAG	1342.98	1642.99	1610.86	1484.96	1697.69	1458.77	1444.96
ADARB1_CAAACAAAGGCGCGTGCAC	1033.61	615.757	702.607	759.613	778.87	517.995	613.014
ADARB1_CAGGTCACCAAACTTACCC	1645.23	1674.86	1428.78	1039.47	1476.94	1357.83	903.101
ADARB1_GCTCTCAGCTCTCCAATGG	587.378	1075.04	963.943	705.355	1117.08	1283.56	547.334
ADARB1_GTGAATACATGAGTGATCG	1052.15	1509.69	1619.42	1373.59	1570.24	1601.59	1269.81
ADARB1_TCAGAAATCAGAGCGAGGG	758.458	1044.61	1208.14	1247.94	1143.73	1401.63	1477.8
ADARB1_TGGAGCCCACGTAAAAGGG	1678.02	1913.92	1653.7	1767.67	1858.46	1723.48	2092.64
ADARB2_AAGTTCCGCGAGGTGACGA	876.789	1062	1154.59	1020.91	1125.41	717.956	1140.28
ADARB2_ACCGGACAGTGTCGCAGAC	2100.02	2665.87	2448.41	2829.99	2561.53	2153.87	2942.83
ADARB2_AGAGCGATCGATATTCGTG	832.594	1047.51	747.591	761.041	1092.92	1011.23	673.221
ADARB2_CAGCTGCAGTTTGCACAAG	1524.05	2131.24	2169.94	1720.55	2234.15	1790.13	1862.76
ADARB2_CCTGGCATCACAAACACGG	2255.42	2081.98	2129.24	2642.94	2051.72	2075.79	2687.41
ADARB2_CGAGCACCTCAGTGACCAG	1367.22	1144.58	1261.69	1237.94	1137.07	1390.21	1547.13
ADARB2_CGCGGCCTACGGGCGACGG	697.155	695.444	828.991	625.396	507.307	662.729	574.7
ADARB2_GCGTTGGGGAACTGCACGA	822.614	1004.05	828.991	758.186	1012.12	1195.96	855.665
ADARB2_GTGAATGACTGCCACGCGG	2265.4	2674.56	2373.44	2464.46	2521.54	2311.93	2267.79
ADARB2_TGGACGGCAGGACGTTCGA	2185.56	2512.29	2214.93	2308.83	2178.34	3136.54	2096.29
AFF1_AACCCACACGGTACCTTGG	1860.5	2258.74	2101.4	2458.75	2105.03	2336.69	2649.1
AFF1_AGTGTGAGACTTAGTACTA	1143.39	1440.15	1548.73	1227.95	1512.76	1580.65	1034.46
AFF1_GAACCCGCGAAGGACAATG	1650.93	2748.45	3240.99	3342.58	2749.79	3205.09	3097.91
AFF1_GAATGTATAGGTGACAAAG	1241.76	1935.65	1662.27	1851.91	1853.46	1571.12	1631.05
AFF1_GTCTCCATGCCAAAAGCTG	1824.86	2345.67	2356.3	2628.66	2506.55	2129.11	2338.94
AFF1_TATGTATTGCTGTCAAAGG	1093.49	1263.39	1304.54	1526.37	1342.82	1430.2	1886.48
AFF1_TCACCATCAAGCTTTGTGG	2599	2576.04	2585.51	2403.06	2460.73	2317.65	2464.83
AFF1_TCACGGACCAGCCTGCAGG	1519.77	1670.51	1625.85	2141.77	1673.53	1580.65	2530.51
AFF1_TCAGAATGCTCCTGACTCG	1291.66	1632.84	2013.57	2351.66	1566.9	2502.37	3355.16
AFF1_TGGGCCGGACATAAGCCGT	1591.05	2418.12	2148.52	2297.4	2198.33	2327.17	2165.62
AFF2_ACAGCTTGGATCACTGGGA	1459.89	1744.4	1955.73	1684.86	1775.16	1833.93	1640.18
AFF2_ACTGCCACTGAGCTCTACC	2252.56	2263.09	2214.93	1917.6	2454.07	1965.33	1714.98
AFF2_AGCTTCATGACCCACCAAG	1522.62	1979.12	2157.09	2076.09	2275.8	2060.55	2085.34
AFF2_ATTCTTTGGAATTCCCACT	920.985	1409.72	1488.76	1430.7	1268.68	1188.34	1621.93
AFF2_CATAACCCTAGCACTGTAC	1796.35	1783.52	1917.18	1763.39	1793.48	2060.55	1802.55
AFF2_CTCCAGAAATAATGCACGG	1411.42	1482.16	1550.88	1943.3	1660.2	2054.84	1753.29
AFF2_GGCCAAAATGAAACACCCA	1151.94	1424.21	1621.57	1329.32	1621.05	1493.04	1421.24
AFF2_TACTCTAGAGAGTAAGTCA	919.56	1466.23	1576.58	1009.49	1539.41	1618.73	782.687
AFF2_TTACTGCAAAACAAGCATG	1417.12	1902.33	1990.01	1971.85	1915.1	1826.31	2123.66
AFF2_TTCTCATGATCTCGCAGAG	1207.55	1466.23	1754.38	1640.59	1495.26	1513.99	1512.47
AFF3_ACCGAGAGGACCTCAGCCG	1475.57	1485.06	1666.55	1523.51	1672.7	1628.26	1455.91
AFF3_AGCAATCAGTACTACAACC	1130.56	1066.35	1227.42	1409.28	1335.33	1131.21	2072.57
AFF3_AGCCTCTGATCATTCCCGG	1317.32	1250.35	1265.98	1119.43	1184.55	1258.8	1052.71
AFF3_AGCTTAGGAGACTCATCAG	1204.69	1669.06	1600.14	1780.52	1872.62	1818.7	1977.7
AFF3_CAGGGGCGCTCAATACCCC	1129.13	1160.52	1330.24	1522.08	1337.82	1502.57	2054.33
AFF3_CTGTCCAAAGCACAGACCG	1639.52	1399.58	1246.7	1640.59	1429.46	1020.75	2151.02
AFF3_CTTTCTCCAGACTAACAAG	895.323	1414.07	1947.16	1457.83	1297.01	2140.54	1311.78
AFF3_GTACCTGTCAGAGAGAGCG	785.546	709.932	709.033	868.13	890.495	510.377	872.085
AFF3_GTGCTTGAATAGCAGAAAG	278.006	540.418	533.382	536.87	534.797	919.822	622.136
AFF3_TAGTGCTACAGATAGACGA	708.56	705.586	1011.07	679.654	695.569	1037.89	724.305
AFF4_AAGAAACAGAGCCGCCCAA	709.986	1030.13	1086.04	841.001	1051.27	872.212	771.741
AFF4_AGGAGTCCTATTGCTCTCG	1525.47	1873.35	1902.18	1893.32	2119.19	2233.85	2333.47
AFF4_ATAGCTACACTGATACAAG	1384.33	1341.63	1242.42	1076.6	1431.96	1809.17	704.236
AFF4_CTGCTAGCCAAGTCTACAG	1417.12	1274.98	1332.38	1056.61	1421.13	1331.17	1174.94
AFF4_GGGAATGATCACCATAGCA	1461.32	1669.06	1473.76	1510.66	1933.43	1736.81	1835.39
AFF4_GTAGCAAATGGACTCCAGT	1187.59	1398.13	1717.96	1536.36	1530.25	1352.12	1269.81
AFF4_GTGTATGAATAGCCGTTAG	384.932	607.064	612.639	565.427	668.912	474.194	521.792
AFF4_TATGAATAGCCGTTAGAGG	745.627	934.502	1002.5	811.016	851.343	1098.83	884.856
AFF4_TGGCTGCTGTAGTGCTCAG	1534.03	1770.48	2124.96	1727.69	2037.56	2536.65	1700.38
AFF4_TTGTGATAAGACAATGCCG	771.29	946.093	760.444	489.751	853.009	790.323	499.898
AGFG1_AGATAGATTTCACCCTGTG	1093.49	1770.48	1887.19	1449.26	2028.4	1904.39	1468.68
AGFG1_AGTTGTAGGTCGTTCTCAA	846.85	995.354	1287.4	815.299	1191.21	1342.6	985.201
AGFG1_ATGCATTTGGACAGTCTAG	1445.63	1529.98	1505.89	1102.3	1486.93	1203.58	853.841
AGFG1_CCACAGGTAAAGCTCCTGT	1515.49	1486.51	1420.21	1373.59	1636.88	1574.93	1047.23
AGFG1_CCAGAACAAGCCAAAGTCG	1933.21	1950.14	1792.93	1777.67	2062.55	1938.67	1704.03
AGFG1_CCGACCGTCATGTTAACGT	940.945	818.595	627.634	715.35	681.408	537.039	587.472
AGFG1_CCTACGTTAACATGACGGT	802.654	636.041	676.902	425.498	673.91	559.892	383.134
AGFG1_GTTCCAAAATCAGCACTGG	1334.43	1816.85	1681.54	1229.37	1732.67	1774.89	1025.34
AGFG1_TCTGTAAACAGATTTGGCT	978.012	1396.68	1503.75	990.924	1359.48	1755.85	711.534
AGFG1_TGTGCAAAGTTAGCAAAAT	1392.88	1798.01	2581.22	2028.97	2030.06	2519.51	3030.4
AKAP1_AGACTGCAACAGCTATCCA	2161.32	1360.46	1827.21	1484.96	1519.42	1593.98	1658.42
AKAP1_ATCAAGGAACCTCTCCCCG	1402.86	1466.23	1422.35	1082.31	1463.61	1306.41	1322.72
AKAP1_CAGTACTTTCTGGCAGTGG	1897.57	1771.93	1773.65	1434.98	2005.07	1538.75	1039.93
AKAP1_CCAAGTAGGTTCATCGAGT	948.073	628.797	616.923	593.983	527.299	637.972	490.776
AKAP1_CTTCTCTGCGGGGACTACG	1050.72	1250.35	1139.59	1216.52	1152.89	1085.5	1114.74
AKAP1_GCAACCTTGCCAACCGTGG	1427.1	1043.17	929.669	879.552	1045.44	1009.33	656.801
AKAP1_GGCTTGGATAGAAATGAGG	1300.21	1829.89	1977.15	1554.92	2262.47	2068.17	1565.37
AKAP1_GGGAGGCCAGCATCCGGCG	1005.1	1137.34	1206	1008.06	1048.77	1384.49	848.367
AKAP1_GTGTTAGGAAGAATGCCCG	889.62	709.932	657.623	773.892	671.411	898.873	684.167
AKAP1_TCCGGCAACTCTTCACTGG	2159.9	2518.09	1947.16	1940.44	2501.55	2212.9	1939.39
AKAP17A_AAGGTGTTTGAGAAGTTCG	467.621	1131.54	1028.21	1072.31	987.958	1146.44	968.781
AKAP17A_AGCTCGGCGATGAGCCGGA	762.736	1169.21	921.101	643.958	1170.39	775.088	509.02
AKAP17A_CATGAACGAGACCCTGCCG	2011.63	2058.8	1743.67	1500.66	1984.25	1323.55	1370.16
AKAP17A_CTCTTGGAAATACGCAGCG	824.039	1043.17	959.659	1032.33	1312	1041.7	861.138
AKAP17A_GAAGAGAAGCTTCGCAAGA	879.641	1989.26	1840.06	2134.63	2684.81	1894.87	2109.06
AKAP17A_GCAAGACCATCAAGCTCAG	2410.81	3113.56	3470.19	2872.82	2944.71	3641.2	2862.56
AKAP17A_GCCCAGCTCGTCGTGTGTG	1709.38	2313.8	2463.41	2615.81	2547.36	2978.47	2608.96
AKAP17A_GCCGAGCTGCGGCGCGTGG	1221.8	1390.89	1589.43	1349.31	1550.24	1854.88	1663.89
AKAP17A_TACTCGCGGTACTGCACAT	1451.34	1454.64	1235.99	883.836	1063.76	879.83	580.174
AKAP17A_TGATGCCTCAATTAAGAAG	1817.73	1786.42	1977.15	1664.87	1689.36	2134.82	1377.46
AKAP8_AAGCAGTTCCAACTTTACG	1678.02	2221.07	1771.51	1464.97	2371.6	1228.33	2074.4
AKAP8_AAGCTGCCCGACAAGACCG	2467.84	2844.07	2707.61	2541.56	3056.34	2521.42	2258.66
AKAP8_ATGACAGCACCATGCCCTA	2302.46	1779.18	2317.75	1574.91	1955.92	1788.23	1406.65
AKAP8_CATGGCTCTGGGCCGTAAG	711.411	712.83	760.444	792.454	747.216	586.553	742.55
AKAP8_CCCCGCATGAAGCCATCAA	2021.61	2255.85	2416.28	2668.64	2452.4	2407.15	3550.37
AKAP8_CGGAACTTGCATACAGAAC	1072.11	1079.39	1255.27	1042.33	971.297	1201.67	748.023
AKAP8_GGAACGAGCTGAACTACGT	1016.51	731.665	966.085	598.267	771.373	519.899	388.607
AKAP8_GTTGCGCCTGTGGTGACAC	1546.86	1243.11	1036.77	1287.92	1108.74	927.439	1300.83
AKAP8_TGAACTCTGCGACTCTGGG	1266	1231.51	1272.4	935.238	1343.66	1258.8	602.067
AKAP8_TGGAGTCATAGGACTCGAA	889.62	1141.69	1173.87	1225.09	1227.03	1209.29	1525.24
AKAP8L_AGGAACACTTTAAGTACGT	788.398	859.163	1557.3	3953.7	739.719	1755.85	10941.2
AKAP8L_CCTCCACTCACTCGGAAGT	1461.32	1292.37	1407.36	1135.14	1462.78	1140.73	1286.23
AKAP8L_CGGCAGCGAGACCGCATGG	1147.67	886.691	978.937	1275.07	626.428	1049.32	1767.89
AKAP8L_CTGGAACATGCCGTACTCG	1688	1285.12	1347.38	1517.8	1419.46	1900.58	1767.89
AKAP8L_GCAAAGAGGATCCAGAGAA	1007.95	1525.63	1687.97	1983.28	1711.85	1708.24	2608.96
AKAP8L_GGATAACACCACCAACTAT	1464.17	1408.27	1385.94	1520.65	1376.98	1555.89	1718.63
AKAP8L_GGTGTCGTTGCCACGCATG	1722.21	1942.9	1900.04	1774.81	1692.69	1780.61	2098.11
AKAP8L_TATGAGTCCTGCGACTCGA	1100.62	1431.45	1456.62	1637.74	1591.89	1908.2	2123.66
AKAP8L_TCTAAGCGCTGGTTAATTC	995.12	1461.88	1475.9	1366.45	1510.26	1230.24	1616.46
AKAP8L_TTCAGATGAGGGCACCGAG	1575.37	2115.31	2013.57	1960.43	1787.65	2186.24	2576.12
ALKBH1_AAGCGGAAAAGTTTCCGAA	913.857	1764.69	1945.02	2268.85	1736.84	2096.74	2957.43
ALKBH1_AGAAGAGACCCAAGATCTG	1579.65	2328.29	2523.39	2751.46	2061.72	3294.6	2400.97
ALKBH1_AGCAGAATGCATATAGAGC	871.087	975.07	1088.18	1112.29	1086.25	1148.35	1094.67
ALKBH1_CAGTTATAATGGTAGCCTA	1020.78	906.974	925.385	1019.48	1103.75	624.641	908.574
ALKBH1_CCACCCAGGAGAAAGATGG	1432.8	849.021	1004.64	920.96	804.694	664.633	620.312
ALKBH1_CGGAAATCCTCAAATCCAC	1676.59	1880.6	1775.8	1523.51	1537.75	1702.53	1264.34
ALKBH1_CTTCCTCCCAGGTTACCAG	1977.41	2018.24	2159.23	2732.9	1940.93	1750.14	3236.57
ALKBH1_GGGGTCATCGACTTCTCGG	789.823	1377.85	1469.48	1299.34	1696.85	1133.11	1251.57
ALKBH1_GTTTCTCCAGTAAACTTCG	275.155	1079.39	724.028	829.578	1092.92	738.904	733.427
ALKBH1_TCTACGTGGATTCCCAGTG	2042.99	2012.44	1975.01	2413.06	2105.03	1767.28	1963.1
ALKBH5_AGGCGCGCAAGGTGAAGAG	1119.15	1205.44	1193.15	873.841	1079.59	954.101	1014.39
ALKBH5_CCCGGGACAACTATAAGGC	694.303	576.639	597.645	485.467	579.779	476.098	253.598
ALKBH5_CTGTACAACGAGCACACGG	1261.72	773.681	1169.58	842.428	826.352	1380.68	592.945
ALKBH5_GACACAGGGTAAGGTTCGG	1187.59	709.932	850.412	1059.46	722.225	611.31	1045.41
ALKBH5_GAGTCGCTAAAGAAGGACA	1415.69	1328.59	1220.99	1322.18	1447.78	763.662	1220.55
ALKBH5_GGACACCACCTCGTCAATG	2544.83	2431.16	2296.33	1512.09	2347.44	1769.18	1180.42
ALKBH5_GGCCCGCGCTTCTGCAGCT	1224.65	1663.27	1810.07	1473.54	1781.82	1072.17	1403
ALKBH5_GTGGACGAGATCCCCGAGT	775.567	492.606	565.513	416.931	417.341	403.731	437.867
ALKBH5_TCAACGACTACCAGCCCGG	1274.55	820.044	1079.62	791.026	767.208	797.941	492.6
ALKBH5_TTCAAGCCTATTCGGGTGT	1330.15	1153.28	918.959	1060.89	1298.67	657.016	1003.45
ALYREF_AAAACAACTTCCCGACAAG	1300.21	588.229	674.76	636.819	556.455	356.121	368.538
ALYREF_AGCAGACGTGCACTTTGAG	2251.14	295.564	445.556	459.766	259.901	300.894	342.996
ALYREF_CCGGCCATCGCCCGCGGCG	209.574	352.068	252.767	561.143	340.704	239.954	443.34
ALYREF_CCTCGATTCACTCGCGCGG	1084.94	808.453	1116.03	966.651	832.183	931.248	540.036
ALYREF_CTGTGCACTATGATCGCTC	624.445	173.861	222.778	165.63	97.4629	278.041	82.1001
ALYREF_GAGACTCCAAAATCCAGAT	687.175	198.491	224.92	416.931	204.089	104.742	186.093
ALYREF_GTGGCTTCGGCGGTGGTGC	594.506	210.082	329.883	326.976	253.237	306.607	302.858
ALYREF_TGAACCGGAGCCAGCGAGG	1026.49	514.339	668.334	785.315	485.649	481.811	988.85
ALYREF_TTCCCACCTGTCTCCACGC	704.283	169.514	175.652	264.151	54.9791	217.101	290.087
ALYREF_TTTGGAACGCTGAAGAAGG	1243.19	605.616	458.408	605.406	548.125	605.597	591.12
ANGEL1_AAAGTCGCCCTCTACCTGG	2342.38	1989.26	1990.01	2210.3	2110.86	1851.07	2260.49
ANGEL1_AGGCCGGAAGTACTCCACA	1402.86	1377.85	1280.97	1460.69	1233.7	1148.35	1324.55
ANGEL1_CAGCACAGTCTGCATACTG	2154.19	2042.87	1780.08	1913.31	1900.11	1828.22	2437.46
ANGEL1_CAGGTTCTCTGCAGCCCGA	1649.5	1966.08	1675.12	1747.68	1978.41	2131.02	1828.09
ANGEL1_CTAGTCCTTTATCTATAAG	674.344	935.951	876.117	699.644	808.026	1028.37	693.289
ANGEL1_GAAGCGATAGTTCCAATTG	1150.52	1502.45	1638.7	1147.99	1453.61	1765.37	1021.69
ANGEL1_TATCCTTTACAACCCACGC	1418.55	1603.87	1711.53	2244.57	1674.36	1493.04	2430.16
ANGEL1_TGAATCAGGGACAGAATTT	1504.09	1693.7	1664.41	1557.78	1483.6	1546.37	1979.52
ANGEL1_TGATATGGTATTTCCACTG	1040.74	1073.59	899.68	1293.63	952.971	729.383	1238.8
ANGEL1_TTACCCATCATTCGCAGAG	1372.92	1947.24	2266.34	1831.92	2034.23	2487.14	2399.15
ANGEL2_AAGAAAAAACGAAGATCCT	573.121	1054.76	1420.21	1315.05	926.314	1395.92	1240.62
ANGEL2_AGAGACTGGACTACACCGT	1559.69	1359.01	1199.57	1152.27	1330.33	1272.13	804.581
ANGEL2_AGGGCGGAAGAATTCCACT	1293.09	1361.91	1156.73	1293.63	1457.78	1135.02	1711.33
ANGEL2_AGTTACGTCATGAACGCTG	1308.77	1579.24	1308.82	1212.24	1627.71	1500.66	1205.96
ANGEL2_ATGCCTACTACTGAAGTAT	1538.3	1401.03	1593.72	1966.14	1344.49	1593.98	2245.89
ANGEL2_CAGAGACTGGACTACACCG	1773.54	1531.42	1353.8	1512.09	1566.9	1260.71	1671.19
ANGEL2_CCGGCGGCCAGTATTACAC	749.904	885.242	867.548	666.804	927.98	851.264	923.17
ANGEL2_GGCCAAGTTTGGAATCACT	1737.9	2179.06	2244.92	1994.7	2124.19	2273.85	1793.43
ANGEL2_GTCACCACACATAACAATA	1592.48	1715.43	1863.62	1911.88	1721.85	1586.36	2070.75
ANGEL2_TGTTGTATAATCCAAGGCG	603.06	701.239	454.124	572.566	743.884	403.731	733.427
APEX1_AAATTCAGCCACAATCACC	1576.8	1896.53	1520.89	1520.65	1603.56	891.256	1061.83
APEX1_AGGTCTCCACACAGCACAA	1766.41	2390.59	2240.63	2348.8	1952.59	1395.92	2592.54
APEX1_CAAGAGCAGATCTTGAGTG	1191.86	1188.05	1086.04	743.907	1052.93	643.685	664.098
APEX1_CTCCAGTCGTACCAGACCT	1880.46	1851.62	1471.62	2066.09	1270.35	1175.01	1727.75
APEX1_GAGGGCCCAGCCCTGTATG	839.722	1511.14	1338.81	1146.56	1624.38	1346.41	888.505
APEX1_GCAGCTCCTGAAGTTCAGC	1093.49	1470.57	1711.53	1447.83	1170.39	1494.95	1749.64
APEX1_GCGGCCGTCTTACTCTTCT	878.215	2166.02	2182.79	2641.51	2414.08	1972.95	2959.25
APEX1_TGAAGGCACAGTATATCTG	1562.54	1387.99	1325.96	1610.61	1005.45	767.47	1207.78
APEX1_TGCCGTAAGAAACTTTGAG	856.83	1383.64	1203.86	1353.6	1327.83	1365.45	1337.32
APEX1_TGGTCAGCTCCTTCGGACA	1870.48	2176.16	2191.36	1929.02	2284.13	1573.03	1698.56
API5_AGGTCCTAGAAGATGTGAC	1375.78	1650.23	1617.28	1941.87	1434.45	1420.68	2140.08
API5_ATGCCCCTCCCTCCAGAAG	2031.59	2416.67	2193.51	3411.12	2568.19	2064.36	4066.69
API5_CCACACAGTCAGGATCCGA	2698.8	1366.26	1642.99	2255.99	1323.66	1258.8	2543.28
API5_GAAAAATGTCCATTCCACA	858.256	1399.58	1246.7	1386.44	1520.26	1386.4	1222.38
API5_GCACAGTTAGACCTCTGTG	1690.85	1486.51	1683.69	2156.05	1282.01	1828.22	2258.66
API5_TATTGGATGGTGTGAAAGG	1335.86	930.156	1199.57	1212.24	907.988	1270.23	1468.68
API5_TATTTAAAATGGATGCAAA	630.148	1211.23	1171.73	1563.49	1463.61	1348.31	2160.14
API5_TCCACACAGTCAGGATCCG	2469.27	2144.28	2193.51	3508.21	2003.4	1917.72	3887.89
API5_TGGGGTAGTCAAGGTACCG	1425.67	1309.75	1467.34	2221.73	1453.61	1237.86	2448.41
API5_TTAGTATATCTGCCACTCG	1097.77	966.377	959.659	876.697	957.969	885.543	821.001
APOBEC1_AAAAACACCACCAATCACG	2569.06	2797.71	2782.58	2533	2951.38	2850.88	2342.59
APOBEC1_AGAAGACGTCAAACTCCCA	992.269	991.007	1154.59	1095.16	1192.05	1336.88	950.536
APOBEC1_AGGAGAAGAATCGAACCCT	1143.39	1119.95	1233.85	1102.3	1057.93	1157.87	861.138
APOBEC1_AGTTTCTGAGTCGGCACCC	456.216	533.173	486.256	558.287	534.797	489.429	594.769
APOBEC1_CTCTTTACGAAGTTCTCTG	858.256	983.763	1032.49	922.388	1126.24	1428.29	755.321
APOBEC1_CTTAGAGTATTATCACTGC	444.81	846.123	466.977	641.102	667.246	382.783	1012.57
APOBEC1_GGACTCCAGGACAAGAACC	1355.82	1918.27	2015.71	2695.77	1757.66	1919.63	3685.38
APOBEC1_TGCTCTACGAAATCAAGTG	1529.75	1748.75	1396.65	1416.42	1873.45	1390.21	1603.69
APOBEC1_TGGATCAACAAAATCGGCA	1743.6	2235.56	2435.56	2704.34	2519.87	2902.29	3121.63
APOBEC1_TTATTCTTACCTCAGAGTG	1139.11	1598.07	1805.79	1910.46	1768.49	1908.2	2017.84
APOBEC2_AAATTCCAGTTCCGGAATG	1015.08	1541.57	1717.96	1607.75	1660.2	1912.01	1561.73
APOBEC2_AGATCCTCCCCATTCTGGG	1032.19	1351.77	1158.87	2033.25	1749.33	1569.22	2355.36
APOBEC2_CACCAGAATGAGCAGACGC	1428.53	1567.65	1516.6	1540.64	1649.37	1525.42	1269.81
APOBEC2_CAGCTCTTTCAGCTTCTCA	871.087	1866.11	1829.35	1342.17	1681.03	1654.92	1291.71
APOBEC2_CAGGTGACATTGTACCGCA	949.499	879.446	873.975	828.15	1052.93	803.654	565.578
APOBEC2_GCATCTCGGGGATACCTAG	1169.05	1440.15	1295.97	1532.08	1574.4	1100.74	1618.28
APOBEC2_GCCCTTTGAGATTGTCACA	995.12	1477.82	1493.04	1560.63	1702.69	1892.97	1435.84
APOBEC2_GGGCTGGAGGACACATACC	1432.8	1115.61	1255.27	989.496	937.977	1001.71	1065.48
APOBEC2_GTCAGCACACGCTGCACAG	1083.51	714.279	1120.32	866.702	793.865	763.662	1258.87
APOBEC2_TGCTTCAACCACATAGCAG	1539.73	1396.68	1512.32	1142.28	1472.77	1091.22	811.878
APOBEC3F_AGATCTTTGCGTCCAAACG	1733.62	2799.16	2885.4	2513.01	3357.89	2567.12	2563.35
APOBEC3F_ATTTGTACCAAGGCATGAA	1096.34	1259.04	1265.98	1793.37	1494.43	1081.7	2242.24
APOBEC3F_CCTACGCAAAGCCTATGGT	607.337	553.457	406.998	706.783	590.609	361.835	514.494
APOBEC3F_CGGGCGGCGGAGATGGTCA	1055	751.948	415.566	534.014	732.222	563.7	430.569
APOBEC3F_GCCTTCAGAAACCCGATGG	674.344	1033.02	1167.44	789.598	1091.25	1155.97	859.314
APOBEC3F_GGGGTCCAGGATACAAACC	963.756	1444.49	1574.44	1562.06	1448.62	1550.18	1968.58
APOBEC3F_TATTCCGACGAGAAAGGAT	788.398	666.467	670.476	419.786	758.878	582.744	249.949
APOBEC3F_TCGTCCATAATCTTCACGC	1465.59	1370.6	1752.23	1980.42	1471.94	1929.15	2224
APOBEC3F_TGAAGATTATGGACGATGA	905.303	1260.49	927.527	1049.47	1332.83	1194.05	1368.33
APOBEC3F_TGGGTCTCAGGATCCACCT	881.066	1151.83	779.723	1249.36	1456.11	872.212	1313.6
APOBEC3G_AGTTGAAAGTGAATGTGGG	1123.43	1322.79	1390.22	1326.47	1201.21	1873.92	1596.39
APOBEC3G_ATTTAGGCAGATTATTCCA	851.127	602.718	762.586	949.517	687.239	527.517	917.696
APOBEC3G_CCCTGCACAAAGTGTACAA	1817.73	2077.64	2244.92	1923.31	2175.84	1982.47	2074.4
APOBEC3G_CGCATGCACAATGACACCT	1866.21	2061.7	1902.18	1761.96	2182.5	1759.66	1496.05
APOBEC3G_GCGCTCCACCTCATAACAC	1739.32	1683.55	1235.99	1614.89	1755.17	1167.39	1627.41
APOBEC3G_TAGACCCATCCTTTCTCGT	1987.39	1558.95	1572.3	1699.14	1611.05	1559.7	1525.24
APOBEC3G_TCTAGGCTCCACATAAACA	2191.26	3123.7	3031.06	3001.33	3232.94	3498.37	2764.04
APOBEC3G_TGATCTTCATGGTGGCACG	1381.48	1532.87	1505.89	1716.27	1609.39	1654.92	1716.8
APOBEC3G_TGGGTCCCAGAAGTAGTAG	1847.67	2480.42	2375.58	2283.12	2596.51	2504.28	1950.33
APOBEC3G_TTAAGTTCGGAATACACCT	873.938	917.116	993.932	781.031	1062.1	834.124	667.747
APOBEC4_AGGAAATGTTGTCCCATAA	561.715	791.067	758.302	858.135	862.172	626.545	685.992
APOBEC4_ATGAAATCAATGCCATAAC	1146.24	1548.81	1538.02	1487.81	1223.7	1403.54	1508.82
APOBEC4_CACCTGTTCGAATATGGTA	1220.38	1434.35	1381.65	1637.74	1475.27	995.998	1842.69
APOBEC4_CAGCTCTATCATACTGAGA	1040.74	1246	1366.66	1042.33	1188.71	1264.52	1007.09
APOBEC4_CCATGCTAGCAGTTGCACT	1638.1	1850.17	2099.25	1580.62	1728.51	2043.41	1621.93
APOBEC4_GACACCACTTATAAAGCTG	1258.87	1503.9	1880.76	1747.68	1552.74	1506.37	2006.89
APOBEC4_GATGCCTGGATACGTAATC	946.647	924.361	1274.55	1162.27	815.523	1529.23	1434.01
APOBEC4_GCTTTATAAGTGGTGTCTC	828.317	1508.24	1261.69	1619.18	1406.13	1552.08	1919.32
APOBEC4_TGGTTAGCTTCATTACAAG	940.945	1586.48	1238.13	1090.87	1311.17	1485.43	1111.09
APOBEC4_TTGGACTCAAAACAACCCG	1484.13	1115.61	1111.75	1206.53	1309.5	1016.95	1007.09
AQR_CCCTATTAGGAATAACATG	1083.51	791.067	599.787	772.464	1101.25	531.326	622.136
AQR_CGATTGCAAAAGAGTCTAG	732.796	412.92	419.851	328.404	477.318	443.724	218.934
AQR_CTGATGAATACTGATTGTG	866.81	447.692	370.582	758.186	596.44	274.233	804.581
AQR_GCTTATCTCCCTCCCAATG	1176.18	211.531	188.504	208.465	138.281	186.631	131.36
AQR_GGTCCAAAAAACTTGACCA	846.85	811.351	749.733	995.208	823.02	630.354	786.336
AQR_GTATCATTGAAATCAAGGG	496.134	234.712	239.915	227.027	210.753	148.543	182.445
AQR_GTATTAAACCAGCGCCTTG	409.168	835.981	676.902	719.634	804.694	651.302	620.312
AQR_TCTCCTGAGGTATCTAGCA	1313.05	925.809	779.723	873.841	818.022	563.7	861.138
AQR_TGGCACTAAGTTTGACCGG	721.391	176.759	246.341	426.926	159.106	306.607	432.394
AQR_TTCATAAGTTGATTCTAAG	928.114	1527.08	1523.03	1791.95	1505.26	1898.68	2183.86
ARHGEF28_AAAGCTAAGTCTAATGGTG	715.688	837.43	906.106	526.875	953.804	1127.4	647.678
ARHGEF28_AAGCAACTCATCTAAACAG	1435.65	1708.18	1638.7	1543.5	1633.55	1355.93	1585.44
ARHGEF28_ACTTAGTGAAAATGTCGAA	607.337	763.539	1006.78	1003.77	1098.75	995.998	1156.7
ARHGEF28_CAAGCCATGTTGTCCACGT	2534.85	1993.61	1548.73	1597.76	1721.01	1205.48	1567.2
ARHGEF28_GAACAGCTATGCCCTCCAG	1040.74	1011.29	974.653	793.882	937.144	1003.62	494.425
ARHGEF28_GTCGGCAATCCAACAGGCA	1973.13	2371.75	2253.48	2445.9	2572.35	2357.64	2523.21
ARHGEF28_TATCCTTTCCACCAAGACA	1281.68	1776.28	1831.49	1743.4	2055.88	1811.08	1820.8
ARHGEF28_TCAAGTAATCTACAGTCGA	1226.08	1445.94	1572.3	1405	1625.22	2190.05	1120.21
ARHGEF28_TTACCTTTGATTTATTCCG	1033.61	1577.79	1844.34	1817.65	1495.26	1984.38	1536.18
ARHGEF28_TTTACTGGAAAACTGCTAC	667.215	940.298	713.318	652.525	718.893	615.119	516.318
ARL6IP4_AGCTCGCAGTCGTATGGAG	1012.23	948.991	1036.77	1109.44	1032.11	700.817	1138.45
ARL6IP4_CCTGGGGCGTCAGAACGAA	457.641	973.621	745.449	593.983	926.314	1161.68	678.694
ARL6IP4_CGCAAACTCGTGTCCGTAG	1039.32	827.288	865.406	915.249	771.373	870.308	852.016
ARL6IP4_CGGCAGACACAGGCGTGAG	1658.06	1654.58	1613	1879.04	1581.07	1972.95	1963.1
ARL6IP4_CGGCTCCCGCAAGCGCTCG	243.79	1667.62	2013.57	1479.25	1796.82	2094.83	1534.36
ARL6IP4_CTTCTTCCCAGGGCACCGG	1311.62	1744.4	1893.61	1616.32	1934.26	1706.34	1572.67
ARL6IP4_GAAGAGGAGCTAGAAGAAC	1159.07	1012.74	1163.16	1225.09	1356.15	1220.72	976.079
ARL6IP4_GAGCAGGAAAGACACCTCG	1712.23	1840.03	2101.4	1570.63	1948.43	2580.45	1488.75
ARL6IP4_TGCTTCTCTCTGTGATGCA	1026.49	1427.11	1807.93	1402.14	1561.07	1666.34	1727.75
ARL6IP4_TTCCTCTCGAGAAGGCGCG	895.323	1019.98	1013.21	878.125	905.489	877.925	859.314
ATXN1_ACAAAAGTGGCCTGCATTT	1073.53	1538.67	1143.88	1542.07	1478.6	1091.22	1760.59
ATXN1_AGCAGTCGTGATCCTTCGG	2188.41	1611.11	1810.07	2217.44	1581.07	1892.97	2594.36
ATXN1_AGGTGAGCGTACTGCACGG	1305.92	1066.35	719.744	616.829	748.049	712.243	525.44
ATXN1_CGGTGGTGACGAACGTGTG	1524.05	1274.98	1090.33	1206.53	1345.32	1355.93	1490.57
ATXN1_GAGAAGAGCCGGCGGTACG	1275.98	1479.27	1456.62	1325.04	1522.75	1439.72	1320.9
ATXN1_GCGTATTGCATGACGACCT	775.567	618.655	494.824	358.389	663.914	422.775	166.025
ATXN1_GTGGAATAGGCCTCCAGCT	995.12	1080.84	1041.06	992.352	1022.11	1268.33	1182.24
ATXN1_TCAGGTAGCCGATGACAGG	1015.08	1176.46	1101.04	1582.05	916.318	1256.9	2118.18
ATXN1_TGGACGTACTGGTTCTGCT	1432.8	1301.06	1349.52	1232.23	1151.23	1418.77	1570.85
ATXN1_TGTAAACCAAGCTCCACCG	2017.33	2694.84	2332.74	1937.59	2793.1	2390.01	1612.81
ATXN1L_AAGACGCTACATTAAACGT	771.29	617.206	589.076	603.978	516.47	516.091	403.203
ATXN1L_ACGCTACATTAAACGTTGG	791.249	607.064	548.376	398.369	513.138	413.253	618.487
ATXN1L_CATGCAAAGTATACCCAGC	1039.32	1001.15	1021.78	819.583	960.468	828.411	627.609
ATXN1L_GACTCGGTAGGAAATTAGG	1425.67	1398.13	1180.29	1400.72	1443.62	1363.55	1309.95
ATXN1L_GAGCGAAATTTAGTAAGAC	527.499	1099.67	966.085	709.639	934.645	809.367	372.187
ATXN1L_GCTTCTGAATGGTCCCGAG	635.851	1079.39	835.417	678.226	1104.58	935.057	388.607
ATXN1L_GGCCTGAGTCAGTTCCAGT	1077.81	1209.78	1214.57	1140.85	1166.22	1355.93	1227.85
ATXN1L_GGGAGCTTTGTTAAATGAG	655.81	1082.28	1229.56	1136.56	1249.52	1380.68	1295.36
ATXN1L_GTCGGGGGTATGATGGGAT	852.553	1121.4	970.369	791.026	941.309	1062.65	565.578
ATXN1L_GTGCTGCTACCTCTACCCG	1405.71	1134.44	1193.15	1306.48	1097.08	1456.86	1543.48
ATXN2_AAGCTAGGTGATGTTTCAT	1019.36	989.558	899.68	1076.6	1022.94	975.049	1370.16
ATXN2_AGTTACTCACCGTAGACTG	1191.86	1553.16	1270.26	1519.23	1421.13	1011.23	2944.66
ATXN2_ATCCAGGCTGGCCCATACG	1823.44	1808.15	2109.96	1860.48	1923.44	3365.06	1687.61
ATXN2_CAGTTATGCAAAAAGAGGT	705.709	717.176	709.033	603.978	668.079	746.522	687.816
ATXN2_CTACCAAAACAGTCTGAGG	1546.86	1261.94	1242.42	1335.03	1448.62	1163.58	1403
ATXN2_CTGAGTTATCTCTTTCTAA	684.323	973.621	951.09	1108.01	1198.71	1028.37	1173.12
ATXN2_TATTGGAAATACCCCCAGT	660.087	689.648	681.186	761.041	707.231	1215	974.254
ATXN2_TGAAAGAATCCTTAGCACT	1203.27	1812.5	1510.18	1423.56	1828.47	1472.1	1618.28
ATXN2_TGATTTCGAGGATGTCGCT	1216.1	1364.81	1270.26	1209.38	1180.38	1294.99	1291.71
ATXN2_TGGTGAGGGGCCCATACAC	1408.57	1483.61	1415.92	1613.46	1414.46	1721.57	1592.74
ATXN2L_AAACTGGCAGCCCCCCGGT	1196.14	1101.12	1263.84	1669.15	1293.67	1274.04	1848.16
ATXN2L_AGACACTCACAGGTGACTG	1090.64	725.869	681.186	1603.47	831.35	481.811	1614.63
ATXN2L_AGCAGACTTGGGAGAACGC	1390.03	680.955	933.953	1275.07	653.918	1035.99	1638.35
ATXN2L_CACAATGTCCTCCCGACGA	1800.63	1261.94	1553.02	1414.99	1167.89	1441.63	1382.93
ATXN2L_CCTCCTTTAAGATCCGGGG	1752.15	1770.48	1454.48	2051.81	1682.69	942.675	2196.63
ATXN2L_CTATACCATGTCAGACTCG	1648.08	1345.97	1349.52	1256.5	1338.66	1009.33	1306.3
ATXN2L_GTATGTAGGAGATGTACTG	792.675	688.199	537.666	565.427	718.06	557.987	691.465
ATXN2L_TAGCTCTTACCATCTGTGG	863.958	712.83	670.476	882.408	688.905	634.163	919.521
ATXN2L_TGCATCGAACTCCTCCCCG	2450.73	1511.14	1921.46	2160.33	1433.62	1677.77	2484.9
ATXN2L_TTCAATCTCTCGAGCCAAC	1424.25	2379	2257.77	2708.62	2406.58	2711.86	2627.2
AUH_AAATGAGTTCCAGTGAAGT	953.776	1160.52	1300.25	955.228	1151.23	895.065	917.696
AUH_AATTGGCGATTATTCCTGG	899.6	578.088	1028.21	845.284	643.089	645.589	711.534
AUH_AGCTCTGAGATGAAGACGG	682.898	431.755	724.028	499.746	354.032	658.92	348.469
AUH_CAGAGCCACGCACTGCAAG	1984.54	2336.98	2433.42	2226.01	2180	1548.27	2067.1
AUH_CCTGCTACTCGTATATCAC	1009.38	341.926	676.902	688.221	274.895	163.778	578.349
AUH_GCCCAGGGCTGGGTACCTG	1300.21	350.62	709.033	755.33	359.863	308.512	875.734
AUH_TACCAGCACAGAATATCCC	1489.83	701.239	1148.16	1050.89	633.926	876.021	959.659
AUH_TAGATGGACTCGCTTTAGG	1207.55	665.018	1313.1	1272.21	504.808	691.295	1605.51
AUH_TTGCTGCAATTGTTGGTAC	915.283	831.635	1405.21	1430.7	931.312	1270.23	1629.23
AUH_TTGGAATAAACAGAGCTTA	598.783	538.969	970.369	975.218	489.814	658.92	943.239
BAK1_AGACCCTTACCAGAAGCAG	1284.53	720.074	702.607	860.99	753.047	914.109	797.283
BAK1_CATAGGCATTCTCTGCCGT	968.033	550.56	642.629	459.766	632.26	1043.61	319.278
BAK1_CGGCAGCTCGCCATCATCG	2057.25	1861.76	2007.14	2685.78	2614.01	2576.64	2353.54
BAK1_CTCCTGTTCCTGCTGATGG	2358.06	1348.87	1908.61	3245.49	1656.04	2441.43	4229.07
BAK1_CTGCTCCTACAGCACCATG	2017.33	2342.78	2257.77	2772.87	2757.28	3406.96	2669.16
BAK1_CTTACCTCTGCAACCTAGC	1394.31	1483.61	2005	2354.52	1831.8	3121.3	2411.92
BAK1_CTTCACCAAGATTGCCACC	2403.69	1913.92	2064.98	2437.33	2177.51	3088.93	2442.93
BAK1_GACCATCTCTGGGTCGGCA	948.073	678.058	668.334	882.408	644.755	626.545	930.467
BAK1_GGCATCAATTGGGGCCGTG	795.526	747.602	1017.5	833.861	943.808	1192.15	561.929
BAK1_GTAGACGTGTAGGGCCAGA	1528.32	1035.92	996.074	1562.06	1191.21	1075.98	1605.51
BCL2_ACCTCGCCGCTGCAGACCC	1881.89	1999.4	1510.18	1286.49	1626.88	1294.99	1483.27
BCL2_CCCCATCCAGCCGCATCCC	2251.14	2142.84	2041.42	1929.02	1819.31	2647.11	1698.56
BCL2_GAGGAGCTCTTCAGGGACG	801.229	1257.59	1360.23	579.705	1275.35	1241.66	682.343
BCL2_GCCTTCTTTGAGTTCGGTG	654.384	1430.01	1131.03	445.488	1260.35	891.256	302.858
BCL2_GGACATCTCGGCGAAGTCG	1032.19	1476.37	1126.74	1186.54	1475.27	1093.12	1643.83
BCL2_GGAGAAGATGCCCGGTGCG	1133.41	1682.1	1516.6	1247.94	1621.88	1704.43	1142.1
BCL2_GGGTCAGGTGGACCACAGG	859.681	1075.04	792.575	772.464	981.293	982.667	744.374
BCL2_GTACTTCATCACTATCTCC	1432.8	2086.33	1953.59	1213.67	1825.14	1565.41	884.856
BCL2_GTCGCAGAGGGGCTACGAG	1562.54	2194.99	2037.13	1754.82	2093.37	1616.83	1985
BCL2_TGACGCCCTTCACCGCGCG	2452.16	2790.47	2484.83	1690.57	2392.42	2197.67	1350.09
BCL2L11_ACTCAGAACTTACATCAGA	1670.89	2034.17	2418.43	1923.31	2244.98	2557.6	1908.37
BCL2L11_ATGGATCGCCCAAGAGTTG	1877.61	2464.48	2654.06	2181.75	2678.98	2721.38	2417.39
BCL2L11_CCCAAGAGTTGCGGCGTAT	473.324	481.015	428.419	568.282	411.51	628.45	412.325
BCL2L11_CCCTACAGACAGAGCCACA	4.27702	0	0	0	0	0	0
BCL2L11_CCTCCCCAGCTCAGACCTG	1418.55	705.586	640.486	1039.47	633.093	525.612	906.75
BCL2L11_GGTAGACAATTGCAGCCTG	949.499	962.03	1242.42	1078.02	1038.77	1354.02	1233.33
BCL2L11_GTTCTGAGTGTGACCGAGA	747.053	872.202	1079.62	773.892	767.208	1007.42	693.289
BCL2L11_TGTGGCTCTGTCTGTAGGG	1.42567	1.44884	10.7105	0	14.1613	0	0
BCL2L11_TTCTGATGCAGCTTCCATG	2693.1	2868.71	3065.34	3319.74	2883.07	3111.78	4460.77
BCL2L11_TTGGGCGATCCATATCTCT	652.959	940.298	940.38	1222.24	1032.11	965.527	1902.9
BCLAF1_AAAGAGACTGGATATGTAG	761.31	704.137	571.939	631.107	661.415	239.954	518.143
BCLAF1_AGCAGCCTGTCTTTAGTCA	1793.5	1456.09	1137.45	930.955	1157.89	830.315	627.609
BCLAF1_AGTCAGTCCTCGCAGATCA	2219.77	786.721	676.902	648.242	773.039	415.158	375.836
BCLAF1_ATCCAGAAGCAGATCTCGC	1425.67	498.401	481.971	641.102	460.658	274.233	578.349
BCLAF1_CCACCATCAGGATAAAACG	2082.91	2305.11	2067.12	2290.26	2135.85	1912.01	2428.34
BCLAF1_CCAGATTCTTGTGTAGAGG	905.303	943.195	711.176	442.632	800.529	430.393	501.723
BCLAF1_GAAAGGATCAGAGAAAGGG	685.749	495.504	481.971	626.824	420.673	426.584	425.096
BCLAF1_GACGACCTTATGGGTACAG	694.303	224.57	329.883	251.301	199.091	129.499	56.5578
BCLAF1_GTGGTGTAGCAATAGGTGA	835.445	893.935	709.033	606.834	942.975	697.008	384.958
BCLAF1_TTGAAAAGTAAATCACAGG	782.695	769.335	694.039	753.902	790.533	712.243	633.083
BCLAF3_ATATGTATAAGCCTCACAG	990.843	1506.79	1514.46	1292.2	1751	1847.26	1162.17
BCLAF3_CACATGATTTGGTTGCTGT	610.188	843.225	927.527	713.922	901.324	1068.36	678.694
BCLAF3_CAGGCGAATATCCTCTGTG	1177.61	1364.81	1510.18	1222.24	1657.7	2268.13	1182.24
BCLAF3_CGTCCTAAGCTCTTGGATG	1405.71	2244.25	2202.07	2521.57	2349.11	2517.61	2528.68
BCLAF3_CTGCTATTGACCTCTGAGG	722.817	828.737	728.312	686.793	659.749	773.184	620.312
BCLAF3_GCGATCTAGTAATGACAAA	751.33	1286.57	1529.46	1340.75	1434.45	1649.2	1496.05
BCLAF3_TCCAAAAAGACCCGTCGCG	829.742	1444.49	1435.2	1524.94	1743.5	1658.73	1658.42
BCLAF3_TCCCTCCCACCTTACCAAG	2131.38	2686.15	2752.59	2221.73	2991.36	3123.2	2037.91
BCLAF3_TGTCAACACAGGTATCCTG	2506.33	3083.13	2844.7	3007.04	3196.28	3174.62	4117.77
BCLAF3_TTCCTAAGATTGATAGGCG	1087.79	1635.74	1630.13	1327.9	1551.91	1738.71	1563.55
BICC1_AAATCTACCGTCTACCTCC	1357.24	2060.25	1771.51	1522.08	1905.11	1921.53	1565.37
BICC1_AAGCCCAAACAGCCAAGCA	1944.62	2219.62	2540.52	2374.51	2371.6	2637.58	2499.49
BICC1_AAGCTAAGATATCCAGGCT	1055	1176.46	1302.39	929.527	1371.98	912.204	738.901
BICC1_CACATGTAATCGGCAAAGG	862.533	1412.62	1563.73	1536.36	1420.29	2131.02	1740.52
BICC1_CATCAACAGGAGTCAAGCC	2566.21	2968.68	3129.6	2964.21	3021.35	2565.22	3718.22
BICC1_GTGCTACTGTCATAGTACG	1204.69	1441.6	1405.21	1125.14	1454.45	1447.34	1147.58
BICC1_GTGCTGAGTGCAAATCACG	1572.52	1499.55	1538.02	1974.71	1850.96	1826.31	2271.44
BICC1_GTGGACAGGAAGAAACTTG	1342.98	1748.75	2240.63	1592.05	2015.07	1512.09	1691.26
BICC1_TCCGTCCATCCAGACAAGT	1834.84	2274.68	1960.02	1926.16	2107.53	2294.79	2136.43
BICC1_TGGGGGTGCCCATAATGTG	1116.3	1680.66	1570.16	1427.84	1893.45	1818.7	2081.69
BID_AACAACGGTTCCAGCCTCA	1713.66	1724.12	1683.69	1226.52	1890.95	1430.2	1195.01
BID_ACGATGAGCTGCAGACTGA	1166.2	924.361	1240.27	923.816	793.865	1605.4	669.572
BID_CAGTGCGTCCAGCTCTCTG	1391.46	1140.24	959.659	821.011	1146.23	622.737	415.974
BID_CATCATCCGGAATATTGCC	1216.1	988.11	1220.99	959.512	1276.18	1550.18	1204.13
BID_CCCACTGGGGAGCCAGCAC	1253.17	1066.35	983.222	949.517	1130.4	807.463	886.681
BID_CGGCCTGGCCCTGCAGCTC	1047.87	556.355	571.939	422.642	572.282	655.111	399.554
BID_GGGAAGAATAGAGGCAGGT	671.492	783.823	766.87	853.851	868.836	580.84	613.014
BID_TCACAAACCTACTGGTGTT	1539.73	1529.98	1146.02	1195.11	1552.74	1180.72	1348.27
BID_TCTGTGCAGGACCGGAACA	1767.84	1638.64	1741.52	1043.75	1734.34	1910.11	695.114
BID_TGGACCGTAGCATCCCTCC	1774.96	1782.07	2167.8	1873.33	2170.84	2001.52	1930.26
BOLL_AATTACTTACAGGCCAAGG	1422.82	1774.83	1735.1	1809.08	2034.23	2079.6	1600.04
BOLL_AGGATAAGAAGCTGAACAT	1147.67	1445.94	1334.53	1082.31	1734.34	1064.56	799.107
BOLL_ATCACTGTTCCATATCTTG	1653.78	1569.09	1610.86	1513.52	1604.39	1866.31	1603.69
BOLL_CAGAGCTGGAGTATCCAAA	1184.73	1725.57	1882.9	1614.89	1895.95	2051.03	1569.02
BOLL_CTAGTATAATGCCAGCAGC	784.121	1164.87	1105.32	1159.41	1027.94	1173.11	1182.24
BOLL_GGCTGAGCTACCATCACAG	1498.38	1882.04	2281.33	1790.52	1905.11	2799.46	2180.21
BOLL_GTGACACAGGATTAGGGGA	1978.84	2247.15	2212.78	2103.22	1959.25	2092.93	2145.55
BOLL_GTGGGACCGAAGTTACCTC	1033.61	998.251	1013.21	662.52	1042.94	826.507	470.707
BOLL_TCTTTCACAGACCCATACT	1360.09	1783.52	1657.98	1834.78	1930.1	1795.84	2494.02
BOLL_TGGGCTGAGCTACCATCAC	2279.65	2542.72	2761.16	2895.67	2438.24	2212.9	4271.03
BTK_ATGAGTATGACTTTGAACG	1146.24	1551.71	1668.69	1120.86	1695.19	1974.86	1167.65
BTK_ATGATCTACAGCTGCGGAA	1285.96	1364.81	1467.34	1267.93	1418.63	2289.08	1335.49
BTK_ATGGTAGTTAATGAGCTCA	938.093	1246	1122.46	1666.29	1331.16	1593.98	1849.99
BTK_CCAGGTTGTATATGATGAA	1361.52	2071.84	2210.64	3001.33	1912.61	2854.69	5157.71
BTK_CCCATCGATCCAGAAGCAA	1603.88	1848.72	1908.61	1857.63	1952.59	2409.06	2395.5
BTK_CCTCTTCCCCCAACGCCTG	1658.06	2139.94	2176.37	2420.2	2381.59	1862.5	2598.01
BTK_CTGGGGACTGGACAATTTG	1920.38	2754.25	2647.63	2368.79	2472.39	2523.32	2021.49
BTK_TGACTCCGAGTCATGTGTT	896.749	1247.45	1285.26	769.608	1282.85	1447.34	644.029
BTK_TGAGTATGACTTTGAACGT	741.35	688.199	749.733	798.165	661.415	826.507	961.483
BTK_TGTGTTTGCTAAATCCACA	758.458	1292.37	1253.13	1223.66	1395.3	1333.08	1038.11
BUD13_AAAAGCGGCCGAAGCCTGG	1005.1	992.456	1137.45	799.593	821.354	910.3	760.794
BUD13_ACATTAGGAGCCAAATCAG	1378.63	946.093	700.465	756.758	977.128	641.78	696.938
BUD13_ACGGAATAGACCTAGACAC	785.546	357.864	503.392	349.822	481.484	908.395	299.209
BUD13_AGAAGCAGCTTGATTCCAA	1027.91	1202.54	1131.03	1422.13	1087.92	957.91	2068.92
BUD13_CATGACGAGCCCCTCTGAG	2094.31	1088.08	1122.46	1125.14	1072.09	1085.5	1171.29
BUD13_CTCCTAGGAGATGAATCCG	1156.22	879.446	730.454	731.057	795.531	535.134	594.769
BUD13_GAGGCCTCCTTGGGGGAGA	332.182	540.418	362.014	368.384	386.52	544.656	594.769
BUD13_GATATCTGAGGAACCATGA	928.114	922.912	948.948	803.877	1071.26	1232.14	771.741
BUD13_GATGATGGAGATTTGCCTG	1079.24	381.045	636.202	474.044	528.965	601.788	563.754
BUD13_TTTGGGAATGACAAATGGG	503.263	538.969	364.156	438.348	504.808	318.034	346.645
BZW1_ACAAGCTAGCTATGTTGAC	771.29	731.665	869.691	772.464	648.92	697.008	1101.97
BZW1_AGAGCTTTCAGAATATGTT	715.688	896.833	921.101	1005.2	902.99	727.478	1016.22
BZW1_AGCATGGATAACAGACTGA	1046.44	1469.12	1488.76	1182.26	1391.97	1521.61	1616.46
BZW1_ATCAGGCGCTACAAATACC	1402.86	1858.86	1752.23	1974.71	2060.88	1708.24	2070.75
BZW1_ATCCAACTTTAGCCCCAGG	1618.14	1976.22	1915.03	2348.8	2227.49	1708.24	2424.69
BZW1_ATCCTTAAATGGATCACCA	1221.8	1683.55	1565.87	1175.12	2010.07	1866.31	1122.03
BZW1_ATGAAAATTTGGTTAAAGA	498.986	1398.13	1546.59	1247.94	1450.28	1392.11	1162.17
BZW1_ATGGTCTCTAGATCTTCTT	474.749	793.965	1002.5	962.367	829.684	1083.6	1143.93
BZW1_CCCCCCAGATGAAAAAGAG	1685.15	2565.9	3052.49	3126.98	2938.05	3035.6	3709.1
BZW1_GAGTGTTTCTGCATATCGA	424.851	659.223	584.792	498.318	566.451	617.023	485.303
BZW2_AAAAGCCAACTTAGACAAG	1291.66	1913.92	1885.04	1881.9	2215.82	1712.05	1939.39
BZW2_AGATATAAGTATTTGGAGA	635.851	1392.34	1478.05	1320.76	1479.44	1458.77	1271.64
BZW2_CAGGAATGCCCGATCAAGG	1136.26	1532.87	2005	1153.7	1519.42	1491.14	1136.63
BZW2_CAGGGATACACTTGTCCAG	1632.4	1622.7	1642.99	1462.11	1685.19	1422.58	1361.04
BZW2_CCAGTTAACAGACAGAGTG	968.033	1322.79	1473.76	1347.89	1447.78	1336.88	1320.9
BZW2_CCTTCTTTGACTAAGCTGT	826.891	956.235	1047.48	1480.68	987.125	1178.82	1680.31
BZW2_CTAAATACTTCACTGACGC	866.81	972.172	974.653	1016.63	911.32	1085.5	895.803
BZW2_GAAACAGAGCAGACAAAGT	1017.93	1350.32	1467.34	1419.28	1413.63	1472.1	1554.43
BZW2_GAGGAACGCGCATAGATGA	1572.52	2054.46	2309.18	2314.54	2066.71	2361.45	2858.91
BZW2_TCTCAGGAATGCCCGATCA	2159.9	2762.94	3176.73	3229.79	3066.33	3627.87	4382.32
C12orf65_AACAAAACCAGCAACTGCG	972.31	1011.29	1135.31	1069.46	1038.77	697.008	1209.61
C12orf65_ACCTTTACAACGATGCCTG	1995.94	1812.5	1945.02	2183.17	1773.49	1300.7	2499.49
C12orf65_AGCTGACGTTGTTATCCCC	1015.08	837.43	888.969	1049.47	776.371	537.039	842.894
C12orf65_CATCCAAGGAAAGCAGTGC	1291.66	1344.52	1343.09	1032.33	973.796	927.439	1264.34
C12orf65_CCACTGACCCGAATATGCC	1941.77	1014.19	1409.5	979.502	1019.61	1106.45	983.376
C12orf65_CCTTTACAACGATGCCTGA	2078.63	2042.87	2071.41	2113.21	1626.05	1513.99	1871.88
C12orf65_CTTTACAACGATGCCTGAG	0	0	0	0	0	0	0
C12orf65_GCTGTCACTCCGGTCCAGA	1438.5	1137.34	1493.04	1286.49	1141.23	1382.59	1176.77
C12orf65_TCAGAACAGAAAGCTAGCT	809.783	933.054	998.216	936.666	1065.43	904.587	777.214
C12orf65_TGTGAAAGGACACGGTCCA	1371.5	2184.85	2077.83	2096.08	2131.69	1993.9	2072.57
C1QBP_ACATCAACTCCCAATTTCG	1371.5	843.225	1227.42	1402.14	808.026	632.258	1322.72
C1QBP_ACCTCCAGACATCTTAGGG	1854.8	1296.71	1529.46	1506.38	991.29	1150.25	1351.91
C1QBP_AGGGCCGGGTGCACAGCCG	764.161	764.988	931.811	965.223	918.817	921.726	815.527
C1QBP_ATAATGACAGTCCAACACA	1653.78	1490.86	2099.25	2388.78	988.791	1131.21	2857.08
C1QBP_CGTGCGCGCAGGTTCCGAG	737.073	937.4	918.959	1105.15	715.561	586.553	934.116
C1QBP_GACAGAAGCGAAATTAGTG	1486.98	886.691	1111.75	1809.08	499.81	607.501	1899.25
C1QBP_GCCCGCTAAACCTCACCGT	1562.54	764.988	1261.69	1159.41	488.148	757.948	897.627
C1QBP_TGAGGAGGAACCCTCGCAA	881.066	391.187	734.739	506.885	370.692	559.892	525.44
C1QBP_TGCTGGGCTCCTCCGTCGC	1251.74	1234.41	1563.73	1670.58	1252.02	1382.59	1884.65
C1QBP_TTAGTGCGGAAAGTTGCCG	1338.71	804.107	1062.48	892.403	527.299	697.008	600.243
CACTIN_CAGGAGAGGAGCAGTCACG	2035.86	1882.04	1945.02	1846.2	1863.46	1186.44	1981.35
CACTIN_CGAAACCGACGGCGCCGGG	892.472	985.212	822.564	536.87	1126.24	725.574	581.998
CACTIN_CGGAACAAGAGGATCCAGG	2048.69	799.76	936.096	825.294	748.882	796.036	547.334
CACTIN_GAGCACTTCAAGACATGGG	1097.77	492.606	509.819	435.493	464.823	521.804	308.331
CACTIN_GAGGAGCGGAAGCAGCAGG	1063.55	492.606	539.808	748.191	402.347	573.222	653.152
CACTIN_GCTGGGGTGAGGAGTACAT	651.533	155.026	169.226	67.1087	143.279	142.829	38.3134
CACTIN_GGAGGCGTTGACCCCCTCG	1964.58	1295.26	1094.61	1137.99	987.958	1277.85	1147.58
CACTIN_GGCCGTTGAGGAACGTGTA	595.932	155.026	192.789	117.083	194.093	318.034	91.2223
CACTIN_TCACCGGGCCCGTGCCATG	1824.86	2835.38	2898.25	2407.35	2876.41	2597.59	2415.57
CACTIN_TGCCGGCCGGGCCTACCTG	1435.65	618.655	726.17	763.897	431.503	479.907	1078.25
CALR_AATCCCCCACTTAGACGGG	802.654	1169.21	976.795	1242.23	1018.78	1192.15	1408.47
CALR_ATGAGCAGAACATCGACTG	2065.8	1553.16	1904.32	2404.49	1568.57	2172.91	3107.03
CALR_ATTCAGAACCCTGAGTACA	1454.19	1993.61	1906.46	2144.62	1752.67	1717.76	2484.9
CALR_CCTGTACACACTGATTGTG	2094.31	1977.67	2356.3	2761.45	2173.34	2850.88	3169.06
CALR_CGGCTCCTTGGAAGACGAT	1526.9	2084.88	2266.34	2551.56	2353.27	2416.67	2656.39
CALR_GCCACAGATGTCGGGACCT	1619.57	1221.37	1439.49	1010.91	1257.85	1018.85	956.01
CALR_GGCAAGTTCTACGGTGACG	1458.46	1176.46	1683.69	1392.15	1295.34	2167.2	1559.9
CALR_TCAGGGTCAGGGATATGCT	1201.84	889.588	715.46	926.671	1097.92	731.287	961.483
CALR_TGAGCAGAACATCGACTGT	1291.66	798.311	813.996	823.866	686.406	893.16	828.298
CALR_TTGCTGAAAGGCTCGAAAC	943.796	1134.44	1036.77	1173.69	1202.88	1218.81	762.618
CAPRIN1_AGTGAAGTTGAATCAACAG	1042.17	902.628	1141.74	746.763	817.189	1573.03	437.867
CAPRIN1_ATAGGCTGTGCAGATACAA	960.904	914.219	1013.21	993.78	941.309	1049.32	846.543
CAPRIN1_ATTCACCTGTGGGACCTGC	1679.44	1515.49	1758.66	1793.37	1473.61	1830.12	1282.59
CAPRIN1_CTCGCTGTCTTCTCACAAG	1536.88	1968.97	2217.07	1630.6	2005.07	2310.03	1112.91
CAPRIN1_GCACCCACAACCACCAGAA	2379.45	2661.52	3097.47	2762.88	2586.52	3248.89	2572.47
CAPRIN1_GGTATCATCCACAAGTGAG	1844.82	2486.21	3200.29	2567.27	2416.58	3721.18	2519.56
CAPRIN1_GGTGATCGACAAGAAACTT	815.485	1096.77	1229.56	835.289	1164.56	1135.02	516.318
CAPRIN1_GTACAACCAGAAGCGACAC	1408.57	1253.25	1366.66	1150.84	1375.31	1205.48	830.123
CAPRIN1_GTGCCAATATTGTCCGAAG	1057.85	1106.91	1533.74	1153.7	1259.52	2007.23	1008.92
CAPRIN1_GTTTGCAAAAGAATTACAG	1039.32	966.377	1261.69	795.31	1059.6	1668.25	658.625
CAPRIN2_AAAGCAGGGTATGTTCAAG	2124.25	2367.41	2703.32	3041.31	2595.68	2369.06	2696.53
CAPRIN2_AGGTCTCATACGCTTGGGA	1015.08	1299.61	1250.98	1073.74	1377.81	1003.62	924.994
CAPRIN2_CAGGCTGATGCACAGGCTT	1455.61	1389.44	1625.85	1245.08	1405.3	1527.32	1264.34
CAPRIN2_CATAATTTGGAATTTGCCA	865.384	1256.15	1488.76	1437.84	1421.96	2144.35	1981.35
CAPRIN2_CCAGAGATACAACCACAAG	889.62	1034.47	1580.87	932.383	1092.92	1769.18	954.185
CAPRIN2_GAAGACGGTTGCTTGCCTG	1799.2	2241.36	2015.71	1980.42	2397.42	1708.24	1751.47
CAPRIN2_GAATGATTACATACCTACG	853.979	1232.96	1293.83	1240.8	1353.65	1224.52	1658.42
CAPRIN2_GTACAAAAAGACTTCAAAG	1097.77	2644.13	3037.49	2265.99	2932.22	2471.9	2373.6
CAPRIN2_TGCTTACCAGAAGCCTCCC	2195.54	2447.09	2660.48	2398.78	2745.62	3656.43	2605.31
CAPRIN2_TGTCTAAATTGCTGAACTC	1056.42	1492.31	1812.21	1066.6	1536.92	1565.41	1105.61
CARD11_ACGCACTTCCTGATGAACG	2430.77	2877.4	3005.36	3002.76	2975.53	3266.03	3159.94
CARD11_AGCGCAGGATGAACCTGAA	1308.77	1685	1885.04	1350.74	1616.89	2231.95	1494.22
CARD11_ATCGTCAGACGCTACAAGG	1489.83	1574.89	1709.39	1479.25	1605.22	1849.17	1488.75
CARD11_ATCTTGGAACACGACCGCA	2007.35	2400.73	2227.78	2307.4	1883.45	2414.77	2461.18
CARD11_CACCGGTTGAATAAGATGG	1770.69	2110.96	2144.24	2493.02	2436.57	2252.9	2849.78
CARD11_CGATGGAGTCGTTTCCCGG	1562.54	1282.22	1146.02	1129.43	1363.65	1173.11	921.345
CARD11_GACGAGATGAGGATCGAGA	1526.9	1702.39	1865.76	1620.6	1729.34	1780.61	1731.4
CARD11_GCCCCACAGAGGTGACCGA	2065.8	2194.99	2354.16	2098.93	2268.3	1934.86	2098.11
CARD11_GGTCCTAAGGTTACCTGCT	997.972	1600.97	1250.98	2788.58	2033.39	1470.19	2211.23
CARD11_TTGGACACATGCACCAAAG	1700.83	1858.86	2026.42	2061.81	2013.4	1555.89	2233.12
CARHSP1_ACCACGTTGCCCCGCAGAG	1873.34	2102.27	2161.37	2127.49	2260.81	1972.95	2284.21
CARHSP1_AGCTGGAGTAATGAAGCCA	1177.61	1883.49	1300.25	2100.36	1477.77	1298.8	2348.06
CARHSP1_AGGGGATGGTGAGCGCTCA	1883.32	1844.37	1887.19	2441.61	1962.59	1902.49	3167.24
CARHSP1_ATGCCCCCGTAGTGTGGAA	1027.91	1248.9	1306.68	1710.56	1384.47	1175.01	1576.32
CARHSP1_CCACCCATCAAGCTTCAGT	1980.26	2152.98	2337.03	2667.21	2382.43	2405.25	3010.34
CARHSP1_CGCCGAGAAGGTCCTCGTC	675.769	634.592	897.538	765.325	618.098	1175.01	737.076
CARHSP1_GAGCGCTCACGGCTCCGAG	617.317	2009.54	1587.29	1840.49	1776.82	2077.69	1957.63
CARHSP1_GATGGGTGGGGGGCTGTGG	1387.18	886.691	646.913	746.763	493.146	500.855	685.992
CARHSP1_GATGTGCAGGAAGATGTCG	1978.84	2531.13	2007.14	2043.25	2340.78	1792.03	1972.23
CARHSP1_GGACGGTGCGGGCTTCACA	655.81	1090.98	1111.75	900.97	1157.89	891.256	901.276
CASC3_AAGAGCAATGAGCTCCTGT	903.877	770.783	612.639	656.809	688.072	375.165	468.883
CASC3_AAGCACTGTGACTGGAGAG	1047.87	850.47	589.076	779.603	719.726	963.623	665.923
CASC3_ACAAGTCTCATCGCCACCA	1710.81	1143.14	1360.23	1433.56	1052.1	1462.57	1727.75
CASC3_CACTTGTACTAGAATCCAC	1052.15	704.137	706.891	781.031	653.085	582.744	727.954
CASC3_CAGCATACATACCTCGGAA	1266	570.843	651.197	492.606	506.474	350.408	397.729
CASC3_CAGCGCGGAGGCCGAACCG	891.046	598.371	591.218	633.963	468.155	525.612	580.174
CASC3_CTGGGTGCAGACATACGGC	533.202	460.731	524.813	459.766	412.343	394.209	437.867
CASC3_GAAGGTGAATACAGTGAAG	913.857	938.849	1045.34	793.882	982.959	759.853	600.243
CASC3_GAGAAGAAATCCTATTCCC	691.452	362.21	460.55	291.28	384.021	268.519	202.514
CASC3_TGAGATTAGTTACCGGTCA	878.215	475.22	584.792	376.951	489.814	651.302	291.911
CASP3_AAACTTGAAATATGAAGTC	588.803	901.179	978.937	1118	1009.62	1161.68	1094.67
CASP3_AAATGGATTATCCTGAGAT	565.993	773.681	998.216	1163.69	764.709	1070.27	1246.1
CASP3_AAGGAATGACATCTCGGTC	916.708	1199.64	1167.44	1230.8	1278.68	952.196	1266.17
CASP3_AGTGGTGTTGATGATGACA	1176.18	1040.27	1238.13	1055.18	1283.68	1736.81	877.559
CASP3_GAAGCGAATCAATGGACTC	550.31	860.612	846.128	846.712	914.652	782.706	822.825
CASP3_GTGGTACAGAACTGGACTG	1220.38	921.463	1131.03	1060.89	1053.77	992.189	910.399
CASP3_TAAACAGAAAGATCATACA	1253.17	1524.18	1788.65	1699.14	1749.33	2052.94	1840.87
CASP3_TCCAGTTCTGTACCACGGC	695.729	1043.17	1161.02	1530.65	1167.06	752.235	1687.61
CASP3_TTCTGAGCCATGGTGAAGA	1390.03	1561.85	1750.09	2198.88	1940.93	1936.77	1660.25
CASP3_TTGTGGAATTGATGCGTGA	1161.92	1671.96	1687.97	2197.45	1805.15	1694.91	2525.03
CASP8_AAATGAAAAGCAAACCTCG	1002.25	1583.58	1212.43	1209.38	2354.94	1374.97	1397.53
CASP8_ACTATGAAGAATTCAGCAA	879.641	1059.1	1259.55	1119.43	1454.45	1077.89	1337.32
CASP8_AGCAATCTGTCCTTCCTGA	2035.86	2864.36	2859.7	2431.62	3377.88	3637.39	2242.24
CASP8_CCTGGACTACATTCCGCAA	1123.43	1217.03	1289.54	1275.07	1677.7	1952	1567.2
CASP8_CTACTGTGCAGTCATCGTG	2216.92	2765.84	3078.19	4106.48	3076.33	3267.94	4860.32
CASP8_CTGATAGAGCATGACCCTG	1467.02	1790.77	1550.88	1870.48	2504.05	1571.12	1959.45
CASP8_GAACTTCAGACACCAGGCA	1719.36	2315.25	2549.09	2345.95	2930.55	2860.4	2501.32
CASP8_GGGGACTCGGAGACTGCGA	774.141	1301.06	1289.54	1016.63	1669.37	1306.41	979.727
CASP8_TACCTAAACACTAGAAAGG	1551.13	2341.33	2510.54	2213.16	3038.01	2395.73	2674.64
CASP8_TGCAAACTGGATGATGACA	926.688	1119.95	1171.73	959.512	1177.05	1395.92	912.223
CAT_AACATGCCACCTGGCATTG	1274.55	1476.37	1306.68	1550.64	1581.9	1249.28	1658.42
CAT_AATCCATTCGATCTCACCA	2074.36	2534.02	2840.42	3341.16	2516.54	3490.75	3243.86
CAT_ACTACCCTCTCATCCCAGT	1907.55	1525.63	1921.46	1720.55	1561.07	2603.31	1709.51
CAT_ATTTCACTGCAAACCCACG	1100.62	1164.87	1460.91	1366.45	1356.98	1188.34	1330.02
CAT_CATCTGAAGGATCCGGACA	911.006	1143.14	1103.18	1032.33	1017.11	832.22	1081.9
CAT_GACATTACCAAATACTCCA	1646.65	2516.64	2187.08	3199.8	2565.69	2473.81	3827.69
CAT_GATGCGGCGAGACTTTCCC	1360.09	1614.01	1668.69	1800.51	1881.78	1900.58	2145.55
CAT_TATTACAGTAGGGCCCCGT	1033.61	1093.87	1353.8	1167.98	1102.08	1557.79	1236.97
CAT_TGATCCATATCCATTCATG	1100.62	1373.5	1319.53	1245.08	1461.94	1306.41	1289.88
CAT_TGGATGTAAAAAGTCCAGG	627.296	744.704	1167.44	813.872	921.316	1100.74	842.894
CCAR1_AGAGCGAGAGCGATCACCT	986.566	515.787	417.709	286.997	523.967	420.871	233.529
CCAR1_GACCACTTATACAGTGCAA	1280.26	989.558	756.16	943.805	713.062	331.364	954.185
CCAR1_GGAGTCTTCAGTAATGGCT	685.749	909.872	509.819	729.629	637.258	352.313	509.02
CCAR1_GGTCTGGTCCATCCAACGA	828.317	620.104	436.987	492.606	466.489	257.093	461.585
CCAR1_GTCAATCGGGCTATTAACT	1016.51	841.777	721.886	558.287	699.734	418.966	425.096
CCAR1_GTGAAACTATACGAACAGG	585.952	565.048	509.819	485.467	450.662	432.297	421.447
CCAR1_GTGTTAACTGATAGTTTGC	413.445	446.243	629.776	642.53	435.668	919.822	392.256
CCAR1_TGTATCATATCCAACACCA	1449.91	2064.6	1653.7	1619.18	1851.8	1493.04	1463.21
CCAR1_TTGGATGTACAATGATGGC	1218.95	877.998	895.396	689.649	715.561	411.349	591.12
CCAR1_TTTCCCACTCTGAGCGGGT	1080.66	856.265	756.16	728.201	753.047	500.855	304.682
CCAR2_ACGGACACTGATCTCCCAG	2754.4	3039.67	3110.32	3182.67	3381.21	3024.18	3050.47
CCAR2_AGAGTGGGGGAATCCGGTG	866.81	931.605	972.511	1052.32	790.533	1195.96	912.223
CCAR2_CACGGACAGAAAATCTGAG	1918.96	2037.07	1777.94	1659.16	1952.59	1624.45	1747.82
CCAR2_CAGGGTGGGGAGAAACAGC	985.141	760.641	473.403	659.664	560.62	293.277	678.694
CCAR2_CTCCAAGAAACGCAAACAG	2574.77	2355.82	2386.29	3019.89	2166.68	2593.78	3349.68
CCAR2_GTTTCTGGAGATGCTCCAG	618.742	1756	1310.96	2030.4	1667.7	1464.48	2360.83
CCAR2_TACCTTCGAACTATAAGCG	978.012	751.948	736.881	798.165	690.571	1188.34	895.803
CCAR2_TGAAGGCTGCATACAACCC	1906.13	1401.03	1349.52	1617.75	1491.1	1096.93	1678.49
CCAR2_TTGCTGGGCAGGAAAGAAG	1512.64	1215.58	828.991	1256.5	1116.24	872.212	1415.77
CCAR2_TTTGAGCGGCTGTACCAAG	1159.07	1467.68	1381.65	1526.37	1438.62	1441.63	1798.9
CDC40_AATGTATGACTATCAAGGC	410.594	365.108	415.566	404.08	427.337	338.982	567.403
CDC40_AGCTTAAGATACCTGTCAT	852.553	105.765	100.678	138.501	73.3055	22.8527	98.5201
CDC40_ATGATGCATCCAATATTGA	1395.73	2054.46	2244.92	2003.27	2014.23	2500.47	1943.03
CDC40_CAAAAAACAAATTCATGTG	1362.94	2696.29	2495.54	2141.77	2964.71	2959.43	2149.2
CDC40_CCACCTTTAGGTCACAGTA	1747.88	1099.67	824.707	1009.49	944.641	590.362	667.747
CDC40_CCCTTTAGGACACAGCAAA	1236.06	1324.24	1244.56	1544.93	1132.07	1567.32	1525.24
CDC40_GATTTAGTCAAGTGCATGA	883.918	508.543	426.277	472.617	458.992	325.651	503.547
CDC40_GGATGAAATCACAGCAAAG	459.067	217.326	220.636	366.956	306.55	175.204	415.974
CDC40_TTCTTTGACGGCAGGGTCA	1447.06	1695.14	1715.82	1579.2	1636.04	1715.86	1424.89
CDC40_TTGATGATTATCTAATGAA	682.898	821.493	968.227	1330.75	773.039	986.476	2072.57
CDC5L_AAGTCACTCTCATGCAATG	1183.31	354.966	199.215	264.151	309.882	55.2274	191.567
CDC5L_AAGTTAAACATTAATCCCG	728.519	383.943	426.277	412.647	286.558	118.072	306.507
CDC5L_ATCCACGAAAACTTAAACC	1284.53	972.172	792.575	759.613	981.293	759.853	583.823
CDC5L_ATTGCACGTCAAACTGCCG	1253.17	559.253	584.792	796.737	590.609	432.297	654.976
CDC5L_CAGCTATTCTTCAAACTAG	1080.66	1458.98	1561.59	1172.26	1914.27	1241.66	1202.31
CDC5L_CCCGCTTGGCTAATACTCA	1087.79	198.491	175.652	128.506	189.928	85.6977	65.6801
CDC5L_GAAGTATCATAAAAACCAA	503.263	265.138	201.357	257.012	164.937	81.8889	135.009
CDC5L_GATGTGGATGCTCGAAAGC	784.121	476.669	546.234	662.52	473.153	344.695	509.02
CDC5L_GTTGATGCCAACTCAGTGG	1037.89	291.217	214.21	325.549	259.068	154.256	262.72
CDC5L_TCCCTGAGTATTAGCCAAG	1097.77	508.543	524.813	538.298	464.823	478.003	319.278
CDKN1A_CAAGCTCTACCTTCCCACG	1780.67	1895.08	1754.38	1816.22	1781.82	2011.04	1955.81
CDKN1A_CAGAACCCATGCGGCAGCA	1879.04	3002	2887.54	2944.22	2975.53	3085.12	3325.97
CDKN1A_CATTAGCGCATCACAGTCG	1753.58	2586.18	2163.52	2204.59	2773.11	2462.38	1846.34
CDKN1A_CGCCGCCTCTTCGGCCCAG	2167.02	2597.77	2349.88	2444.47	2742.29	2108.16	2499.49
CDKN1A_CTGCTGCAGGGGACAGCAG	625.871	333.233	244.199	247.017	405.679	418.966	147.78
CDKN1A_GAGGCCGGGATGAGTTGGG	843.999	676.609	548.376	843.856	765.542	470.385	888.505
CDKN1A_GTCACCGAGACACCACTGG	8.55404	5.79536	12.8526	4.28353	3.33207	30.4703	1.82445
CDKN1A_GTCGAAGTTCCATCGCTCA	1602.46	2315.25	2611.21	2178.89	2735.63	2393.82	2010.54
CDKN1A_TCACCGAGACACCACTGGA	1921.81	2147.18	2386.29	2174.61	2227.49	2365.26	1915.67
CDKN1A_TCGCCTGGGAGCGTGTGCG	1412.84	1841.48	1799.36	1891.89	1629.38	2290.98	1983.17
CDKN1B_AGGAGAGCCAGGATGTCAG	1809.18	1472.02	1812.21	1664.87	1736.84	1753.95	1829.92
CDKN1B_ATCGAAATTCCACTTGCGC	895.323	1415.52	1484.47	1289.34	1315.33	1458.77	1070.95
CDKN1B_CAGAATCACAAACCCCTAG	681.472	934.502	807.57	789.598	876.333	952.196	768.092
CDKN1B_CGGGAGCCCTAGCCTGGAG	1549.71	1558.95	1927.89	1434.98	1435.29	1767.28	1623.76
CDKN1B_GACCACGAAGAGTTAACCC	1320.17	950.44	1047.48	972.362	854.675	1298.8	744.374
CDKN1B_GCGTGTCCTCAGAGTTAGC	1378.63	1366.26	1730.81	1256.5	1528.59	1988.19	1149.4
CDKN1B_GGCAAGTACGAGTGGCAAG	1643.8	1886.39	1792.93	1921.88	1973.42	1953.91	2289.68
CDKN1B_GGGCCGAAGAGGTTCCTGC	758.458	928.707	1060.34	1202.25	1021.28	1310.22	1306.3
CDKN1B_GGGGTCTGTAGTAGAACTC	413.445	618.655	565.513	649.669	641.423	447.532	687.816
CDKN1B_GTTCTACTACAGACCCCCG	1.42567	0	6.42629	0	0	0	0
CELF1_AAGAATGCCGGATATTGCG	1187.59	1427.11	1773.65	2277.41	1529.42	2033.89	2667.34
CELF1_AAGACAGGAAGCTGTTTAT	940.945	1222.82	1625.85	1951.86	1211.21	1131.21	2172.92
CELF1_AAGAGTATTTAGACCAGCA	1300.21	1673.41	1677.26	2213.16	1926.77	1816.79	2537.8
CELF1_AATCAACGTCCTAAGGGAT	1303.07	1243.11	1388.08	2827.13	1455.28	1571.12	3831.34
CELF1_ATGCACCAAGCACAGACCA	2328.13	1789.32	2298.47	2323.1	1896.78	1980.57	2473.95
CELF1_CAACATGAAAGTCCTCCCA	2060.1	1909.57	2686.19	2967.06	2004.24	2178.63	3862.35
CELF1_CAGCTCAGAACACACCAAG	1839.12	1603.87	1833.63	1809.08	1826.81	2401.44	1946.68
CELF1_GCAGCCTCCACCCAATGGG	2104.29	2260.19	3007.5	3321.17	2526.54	2502.37	4192.58
CELF1_TCAACCCCATAGCCTCACT	1843.4	1625.6	2144.24	2154.62	1672.7	2774.7	2924.59
CELF1_TGAACTAGTGAGCACGCTG	1799.2	2200.79	2259.91	2381.65	2036.73	1866.31	3010.34
CELF2_AAGAATGCCGGATCCTCCG	1240.34	1527.08	1756.52	1830.5	1790.15	2250.99	2059.8
CELF2_AATATTAAAACTTTACCTG	564.567	988.11	1298.11	1205.1	1361.15	1698.72	1618.28
CELF2_CATCAGTCTCAGACCATGG	1492.68	1793.67	1681.54	1759.1	1950.09	2121.49	2141.9
CELF2_CCTTGCAGAGTCCCGAGAG	1368.65	1945.79	2195.65	2728.61	2232.48	3007.04	3473.75
CELF2_CTGACCCCACAGTATCTGG	2443.6	2386.24	2508.39	3862.32	2686.48	2506.18	4489.96
CELF2_CTGCTGAGCGAGCTGCTGC	1247.46	1519.83	1480.19	1643.45	1444.45	1272.13	1871.88
CELF2_GTAGAGAGAGGGTTTGCAT	1509.79	1873.35	1805.79	2123.21	2046.72	1835.83	2384.55
CELF2_GTGACAAACGCACAGCCTG	1793.5	1621.25	2611.21	2285.98	1601.06	3486.94	2722.07
CELF2_TCTGGTAGACGGCTCCGTA	757.033	1241.66	1345.24	1292.2	1518.59	1814.89	1003.45
CELF2_TGTAATGAGAACGACATCA	1161.92	1595.17	1810.07	1547.78	1545.25	1531.13	1651.12
CELF3_AAGTTCCAGACCCACGCTG	1515.49	1592.28	1396.65	1690.57	1331.16	1772.99	1627.41
CELF3_AAGTTTGCTGACACTGAGA	1305.92	1208.33	1268.12	1009.49	1366.15	1340.69	881.207
CELF3_AGCACAGTGCACTCGTCGA	1049.3	1047.51	813.996	799.593	935.478	1098.83	611.189
CELF3_CTCCAAACTGGAGGGCGAT	725.668	989.558	803.286	1046.61	842.18	902.682	1145.75
CELF3_GAACAGAAGACGCTTCCAG	1288.81	1035.92	1375.23	1280.78	1120.41	1894.87	1131.16
CELF3_GAAGACCGGAAGCTCTTTG	534.628	2038.52	1953.59	1622.03	2345.77	1849.17	1782.48
CELF3_GATGCTCTGTATCCCAACG	1040.74	1524.18	1377.37	1443.55	1738.51	1180.72	1434.01
CELF3_GCACTGTGAGCCGCTACCA	1227.51	1121.4	1165.3	768.181	1230.37	1140.73	819.176
CELF3_GGAATGGCAGAGACAGGCG	1092.07	909.872	884.685	812.444	1056.26	514.186	538.212
CELF3_TGGCTGCCATCAATGCCAA	1928.94	2436.95	2431.28	1873.33	2255.81	1830.12	1835.39
CELF4_AAGTTCGCCGACACCGACA	1516.92	1892.19	2148.52	1503.52	1808.48	1950.1	1410.3
CELF4_CCGTCGACCATTCCCATGA	2212.65	2655.73	2559.8	2277.41	2808.1	2584.26	2072.57
CELF4_CGACAAGGAGCGCACGATG	1980.26	2294.96	2420.57	1917.6	2203.33	2462.38	1629.23
CELF4_CTCAACATGAATGGCCTGG	1275.98	1457.53	1426.64	1627.74	1393.64	1266.42	1742.35
CELF4_CTCACGCTCGCAGTAGGTG	690.026	1260.49	1053.91	1078.02	1154.56	1062.65	888.505
CELF4_GGCGCCGTAGGCCCCGAAA	260.898	789.618	679.044	919.532	951.305	1121.69	881.207
CELF4_GTGGGCCCTCACGTGAAGG	1499.81	1189.5	1291.68	702.5	1221.2	1096.93	622.136
CELF4_TGATGGCATCAGTCGCGCA	1908.98	2018.24	1962.16	1693.42	2274.97	1938.67	1663.89
CELF4_TGCCAAACTCCTCGAAGAG	1404.29	2386.24	1692.26	1737.69	2399.92	1731.09	1729.57
CELF4_TGGGAGGAGTACTTCACAA	1082.09	1543.02	1630.13	1593.47	1565.24	2037.7	2205.76
CELF5_ACAACAGTCCTGTCCACCT	1887.59	1254.7	1433.06	1389.29	1333.66	1919.63	1448.61
CELF5_ACGAGTGCACCGTGCTCCG	1023.63	950.44	942.522	635.391	951.305	1108.36	496.249
CELF5_AGGCGCCGTCAGCCTCAAC	1479.85	2054.46	2028.56	1670.58	2041.72	1854.88	1729.57
CELF5_ATTGGTGATGGGAGCCACG	796.952	769.335	636.202	446.915	649.753	559.892	423.271
CELF5_CCTCGCCCGTGGGCAGCAG	1104.9	1051.86	1180.29	1140.85	1137.07	1411.16	1027.16
CELF5_CTGGCTCCCATGCAAGGCG	1102.05	1182.25	1188.86	916.676	1148.73	818.889	968.781
CELF5_CTTCGTGGGCCAGATCCCG	1854.8	1472.02	1272.4	1237.94	1309.5	876.021	1043.58
CELF5_GAGATGACAACTACCTCCG	1097.77	931.605	760.444	683.938	1037.94	677.964	622.136
CELF5_GCTCAAAGACCCCTACACG	928.114	879.446	918.959	1059.46	957.136	851.264	1342.79
CELF5_TGAAGGGCAATGTGAGGGA	1498.38	1789.32	1433.06	1099.44	1342.82	1331.17	1136.63
CELF6_AAGCTGGCGGACACCGACC	1425.67	1576.34	1572.3	1267.93	1591.89	1441.63	1094.67
CELF6_GAGGACCGAAAGCTGTTTG	1227.51	1957.38	2077.83	1357.88	1880.95	2218.62	1036.29
CELF6_GCACCGCGGACAGCGGCGT	1442.78	1560.4	1523.03	1510.66	1523.59	1593.98	1614.63
CELF6_GCATGAGCGGGCTAAACCC	697.155	662.12	544.092	509.741	707.231	519.899	706.061
CELF6_GCGCCTACACCACGGCGGT	1457.04	1641.54	1561.59	1426.42	1598.56	1801.56	1351.91
CELF6_GCGGCCCAGATGCAACACG	1629.55	1392.34	1490.9	1539.22	1280.35	1500.66	1410.3
CELF6_GGTCTTCCGGCGCCCATCG	1100.62	1492.31	1214.57	1416.42	1356.15	1323.55	2061.62
CELF6_TCGTGGGGCAGATCCCGCG	2105.72	2515.19	3217.43	2350.23	2828.09	3208.9	2129.13
CELF6_TGACTCCCGAACTTCACAA	963.756	1306.85	1306.68	1098.01	1315.33	1719.67	1173.12
CELF6_TGCTGAAGGACCGGCTCAC	2631.79	3084.58	3035.35	2380.22	3083.83	3100.35	2612.61
CFLAR_AAAGACTTAAGGAACAGCT	654.384	1079.39	769.012	618.257	1205.37	491.333	534.563
CFLAR_AGAGGTAAGCTGTCTGTCG	1632.4	1305.41	1146.02	1150.84	1020.45	1005.52	954.185
CFLAR_CACAAAGCTGTCGTAGTCT	1207.55	1431.45	1418.07	1345.03	1250.36	1790.13	2037.91
CFLAR_GGCCGAGGCAAGATAAGCA	2305.31	2551.41	2868.27	2782.87	2427.41	3302.22	2993.92
CFLAR_GTGGTTCCACCTAATGTCA	1230.36	1293.81	1390.22	1170.83	1303.67	1152.16	1067.3
CFLAR_GTGTCTCGAAGAAGCTCTG	598.783	620.104	664.049	512.596	595.607	504.664	510.845
CFLAR_TATAGTCCGAAACAAGGTG	1325.88	1280.78	929.669	896.687	919.65	816.985	779.038
CFLAR_TCCAGAAGTACAAGCAGTC	1149.09	1153.28	1188.86	1267.93	1142.9	799.845	1370.16
CFLAR_TGAACTGCTCTACAGAGTG	1167.63	1373.5	1527.31	1817.65	1256.19	1559.7	2039.73
CFLAR_TTACCTATAGTCCGAAACA	717.114	653.427	672.618	619.685	459.825	929.344	518.143
CHERP_ACAGCGGCCGTGGCCCACG	1438.5	328.887	344.877	345.538	284.059	213.292	180.62
CHERP_AGTTACTACAAGTGCAAGC	503.263	134.742	128.526	159.919	110.791	28.5659	51.0845
CHERP_CACCCTACCCGCACCACCA	2332.4	741.807	749.733	913.821	890.495	765.566	1145.75
CHERP_CACCTCCGGAACCGCATCA	1307.34	291.217	164.941	418.359	155.774	64.7494	291.911
CHERP_CAGAGTACGAAGCTCCAGG	849.702	249.201	212.067	207.038	193.26	135.212	282.789
CHERP_CCTGGAACAGCCAGTTCGA	1388.61	1127.2	925.385	1279.35	878.832	959.814	1430.37
CHERP_GAAGCGGTTGAAGTTGTGG	1421.4	1335.83	1332.38	1365.02	1116.24	1195.96	1419.42
CHERP_GATGCCAGGATGAGGCATG	772.715	118.805	164.941	111.372	125.785	119.977	41.9623
CHERP_TGACTTCAGCCTCCATCTG	1273.13	431.755	244.199	465.477	478.984	236.145	366.714
CHERP_TGGTACTGACCAAGCCCCA	1646.65	239.059	197.073	823.866	174.933	119.977	1475.98
CHTOP_CAAGATGTCTCTAAATGAG	1200.42	1189.5	974.653	1142.28	1100.41	818.889	771.741
CHTOP_CCAGAACCCTACTTAGGGG	1009.38	1111.26	1126.74	755.33	811.358	1314.03	355.767
CHTOP_CGGTTAGGCCGACCCATAG	1263.15	1203.99	955.374	938.094	905.489	1203.58	746.198
CHTOP_GAGCCGTAGCTCCCCGAAT	729.945	582.434	591.218	626.824	603.104	504.664	496.249
CHTOP_GCAGCATTAAAACTTAAGC	558.864	733.114	561.229	758.186	805.527	497.047	901.276
CHTOP_GCCTCTCTGGATTATGGGT	436.256	654.876	546.234	565.427	551.457	556.083	450.638
CHTOP_GGGGCGGGATGTCACTCCG	1062.13	1037.37	762.586	726.773	755.546	708.434	620.312
CHTOP_GGTCTATTCTCCATCTGCT	779.844	838.879	691.897	659.664	732.222	624.641	324.751
CHTOP_TCGAAGCCCGAATATTCAC	929.539	709.932	640.486	502.601	498.977	744.618	439.691
CHTOP_TCGAGGTCGTGGAGGTCCT	1324.45	1105.47	996.074	1149.42	1092.92	1005.52	1211.43
CIRBP_AGATCCGAGTAGACCAGGC	725.668	928.707	833.275	865.274	915.485	561.796	713.358
CIRBP_ATGATGGCCATGAATGGGA	1328.73	1088.08	1223.14	1076.6	845.512	1197.86	1101.97
CIRBP_CCAGAGATCTCGGGGATTT	1047.87	1244.55	1480.19	1043.75	1059.6	1232.14	957.834
CIRBP_CGGAAGAAGCCCCGGCCCC	1675.17	1256.15	1529.46	1369.3	1445.28	1643.49	1275.29
CIRBP_CGTCAGACAACCGATCCCG	1629.55	1169.21	1409.5	1325.04	1108.74	1483.52	1404.82
CIRBP_GAACCCACGGCCCCGTCCT	1350.11	1615.46	1593.72	1824.79	1626.88	2092.93	2298.8
CIRBP_GACACCAATGAGCAGTCGC	1181.88	983.763	1131.03	1075.17	1047.93	1216.91	1320.9
CIRBP_GAGAACATTGACGACGCTA	1046.44	960.582	1086.04	702.5	873.834	1011.23	1089.19
CIRBP_GTCAGACAACCGATCCCGT	987.992	722.972	614.781	1614.89	670.578	649.398	2504.96
CIRBP_GTGGTGGTTGTGAAAGACA	764.161	911.321	685.47	652.525	841.347	813.176	554.632
CLASRP_ACATTGATGAGTTGTACGG	949.499	404.227	338.451	292.708	369.026	135.212	282.789
CLASRP_AGAACAGGAGTCGGACGAA	1227.51	1201.09	1103.18	1119.43	1003.78	1195.96	1132.98
CLASRP_ATATTAACAGGGCTCTCAG	1113.45	1169.21	1137.45	1090.87	1247.86	921.726	1105.61
CLASRP_ATTCCCGGTCCCGTAGCCG	1380.05	1950.14	2165.66	1996.13	2101.7	2342.4	2561.52
CLASRP_CAGGCCACGACTTATGGCA	1983.11	1070.69	912.532	589.7	845.512	531.326	279.14
CLASRP_CCCCCACCACGGCGAGAGC	1499.81	1418.42	1490.9	1410.71	1312.83	1216.91	1417.59
CLASRP_GAACGTGATCTTCTCCTCG	1920.38	2057.35	2077.83	1780.52	1908.44	2580.45	1733.22
CLASRP_GCGCTGGCATTACGTCCCG	1397.16	854.816	841.843	622.54	703.066	557.987	525.44
CLASRP_TCCATCGGTTATACCTACG	751.33	405.675	619.065	375.523	348.201	582.744	335.698
CLASRP_TCTCCGCTGGCGTCGAGAG	778.418	736.011	546.234	712.495	688.072	584.649	410.5
CLK1_ATGAAATTGTTGATACTTT	550.31	921.463	1006.78	1008.06	1047.1	1075.98	1284.41
CLK1_GCTACTATGGTTCTGATAC	712.837	776.579	777.58	835.289	858.84	843.646	780.863
CLK1_GTAAAAATAGTTAAAAATG	690.026	1745.85	1373.08	1429.27	1875.95	1407.35	1167.65
CLK1_GTGCAGTCTGACTACACAG	1211.82	1099.67	1171.73	922.388	1569.4	923.631	901.276
CLK1_TACTTACAAAGTACTGTTG	962.33	1119.95	951.09	1030.9	1247.86	1070.27	1266.17
CLK1_TAGTTATAAAAGCAAACAC	551.736	809.902	1184.58	1106.58	932.978	1186.44	1129.33
CLK1_TCACATCGTCGTTCACATG	1478.42	1561.85	1516.6	1559.21	1623.55	1534.94	2014.19
CLK1_TCACTCTAAAATGTGTGAT	980.864	1457.53	1349.52	990.924	1793.48	1331.17	784.512
CLK1_TGATATGATCCAGTCGAAA	852.553	1224.27	1116.03	1130.85	1125.41	864.594	1103.79
CLK1_TTTCCAGAAGAGTCACCGA	1062.13	1046.06	1458.77	1443.55	1220.37	1632.06	1421.24
CLK2_ATCCACCAAGTGCGCCACA	3127.93	3251.2	2908.97	3064.16	3038.01	2963.24	3267.58
CLK2_CCGGAGGAAGCACAGACGG	1187.59	786.721	546.234	966.651	805.527	561.796	1258.87
CLK2_CGGTCATACACCCTCCGGT	992.269	686.751	756.16	518.308	819.688	588.457	545.509
CLK2_CTACTATGACACAGACTAT	1467.02	1072.14	1283.11	1306.48	1327	1254.99	1470.5
CLK2_CTCAAAGGAGATACACATG	1492.68	1161.97	1060.34	1048.04	902.157	948.388	1253.39
CLK2_CTCACCTACAACCTAGAGA	1908.98	1864.66	1422.35	1572.06	1935.93	1190.25	1417.59
CLK2_GACTGACAGTTACCTGCGA	883.918	717.176	779.723	542.581	744.717	586.553	395.905
CLK2_GATCGTTCGTCCGACCGGA	1166.2	1418.42	1184.58	1607.75	1600.22	1154.06	1860.93
CLK2_GCGACGAAGAAGTCGCTCC	1411.42	1983.46	1908.61	1826.21	2002.57	2052.94	1904.72
CLK2_TTGTAGCCAGTCCCCGACG	835.445	430.306	340.593	505.457	362.362	281.85	594.769
CLK3_AAACTCAGAATTCACAAAC	1019.36	2055.91	1745.81	1579.2	1691.86	1030.28	1581.79
CLK3_AAGAACACCAGCATCCGAG	1626.69	1460.43	1148.16	1200.82	1102.08	565.605	859.314
CLK3_AGGCCATGTGCCGGACATG	1583.92	1075.04	873.975	985.213	798.03	893.16	817.352
CLK3_ATGAGATTGTGGGGAACCT	926.688	544.764	424.135	419.786	326.542	306.607	288.262
CLK3_CCATAGTAGTCCTCTCCAA	925.262	1118.51	1008.93	759.613	1009.62	628.45	589.296
CLK3_CTGAAGATCATCCGCAACG	2490.65	2778.88	2951.81	2810	2857.25	2559.5	2291.5
CLK3_CTGCGATACCCGTCCCGAA	1387.18	1312.65	1128.88	1246.51	1217.87	714.147	1339.14
CLK3_GTCAGACATCAAGACACAC	2082.91	2032.72	1458.77	1522.08	1684.36	816.985	1538.01
CLK3_GTGCCGGACATGTGGTAGG	1739.32	1792.22	1165.3	1235.09	1597.73	540.848	1023.51
CLK3_TGGCTACCACTCACCGAGG	1166.2	895.384	861.122	799.593	680.574	489.429	547.334
CLK4_ACGAGCTGCTTCACGGTAA	3595.55	3811.9	4408.43	3773.79	4375	4755.27	4088.58
CLK4_ATACGCCATCTGCCTGATG	1160.5	1188.05	1214.57	1316.47	1172.05	1527.32	1291.71
CLK4_CCACCGAAGGAAAAGATCC	1405.71	1280.78	1430.92	1217.95	1404.47	1656.82	1483.27
CLK4_CTATCGTGGAAGTCACAAG	1303.07	1463.33	1458.77	1403.57	1520.26	2045.32	1384.75
CLK4_CTCACTCTAGATGAAATCG	1069.26	1214.13	1525.17	1686.28	1110.41	1767.28	2088.99
CLK4_GTCAAATATAATTCTAAAA	340.736	1377.85	1619.42	1614.89	1749.33	1816.79	1426.72
CLK4_TAAATCTTCAGTCCGCAGC	1176.18	1412.62	1463.05	1851.91	1491.1	1483.52	2258.66
CLK4_TGAGCGAGATTATCGGGAC	657.236	653.427	743.307	601.123	791.366	836.029	549.158
CLK4_TGTCTCTGTGATAATGTCT	757.033	770.783	831.133	613.973	754.713	752.235	636.732
CLK4_TTCTAGCATCTGGACACAT	1106.32	1576.34	1285.26	1642.02	1641.04	1154.06	1791.61
CLP1_ACATCCACCTCAAAAGCTG	1585.35	570.843	541.95	544.009	373.191	375.165	507.196
CLP1_AGACTTGCCCACATCAGTG	1725.07	627.348	565.513	631.107	463.157	445.628	538.212
CLP1_AGGTGTGAGGTGAACCGAA	925.262	113.01	87.8259	185.62	126.619	156.16	217.109
CLP1_CAAGTGAAAACAGCCACCT	873.938	482.464	456.266	356.961	334.04	371.357	381.309
CLP1_CAGCACAGTGCGTACAAAG	2537.7	953.337	985.364	1285.06	807.193	712.243	883.032
CLP1_CATCCAGCTCCACATAAGT	1144.82	553.457	601.929	435.493	501.476	455.15	257.247
CLP1_CCAAAATGATACACCAGAG	692.877	295.564	212.067	242.734	259.068	89.5065	98.5201
CLP1_CTCCACATAAGTGGGACGG	968.033	594.025	428.419	456.91	436.501	344.695	488.952
CLP1_GCATCTCAGTCAGTTCAGT	902.452	621.553	719.744	696.788	558.954	413.253	443.34
CLP1_TGTTGAGGTAAAGCAACAT	886.769	170.963	132.81	101.377	186.596	68.5581	51.0845
CMTR1_AACTCTTCGAACCCTACTA	1274.55	446.243	171.368	349.822	225.747	140.925	102.169
CMTR1_ATCCCTATGAGATGATCCG	1565.39	666.467	531.24	933.811	616.432	401.827	903.101
CMTR1_CATGATACGGTCCAATGAG	2035.86	673.711	473.403	572.566	384.021	224.718	301.034
CMTR1_CGACAGGCAGAGATACGGA	903.877	433.203	347.019	316.982	319.878	121.881	213.46
CMTR1_GAAATGAGCGATTGGATGG	768.438	825.839	700.465	534.014	674.743	523.708	342.996
CMTR1_GATTGGGTAAATACAGCCA	862.533	479.566	291.325	282.713	375.69	215.196	207.987
CMTR1_GGTCTGATAGTGAGACCGA	779.844	762.09	700.465	434.065	583.945	498.951	456.111
CMTR1_GTGTCACCTGTCCGGACAA	908.154	515.787	334.167	711.067	294.055	207.579	609.365
CMTR1_TATTAAACTCAATCAGCTG	791.249	467.976	404.856	239.878	458.159	422.775	226.231
CMTR1_TCACCCCATAAGAGTCCCG	1432.8	507.094	546.234	481.184	467.322	578.935	279.14
CMTR2_ACTTTGGTCCAGATAACAC	1134.84	693.995	550.518	1156.55	562.286	457.054	997.972
CMTR2_CAAGCCACTTAATAATGAG	1954.6	1618.36	1343.09	1936.16	1358.65	906.491	1397.53
CMTR2_CAATGACAAGGAAACCGAT	1471.3	1321.34	1400.93	1649.16	1224.53	1256.9	974.254
CMTR2_CATAAGTGACACTCAAGAT	2072.93	1350.32	1471.62	1684.86	1293.67	1013.14	1096.49
CMTR2_GGAAACTCCGAAGTCTATG	1238.91	1112.71	998.216	1335.03	828.851	596.075	897.627
CMTR2_GTCATCCATAATCATCATG	1191.86	928.707	925.385	1207.96	1105.41	853.168	1134.81
CMTR2_TAGTAAAAAAATCTAGTAT	374.952	1027.23	1259.55	889.547	1312	1411.16	751.672
CMTR2_TGACCACTCTTGGAAACGG	1086.36	495.504	548.376	611.118	483.15	245.667	363.065
CMTR2_TGCTTTCACTAATAAAGCG	1064.98	2066.05	1762.94	1405	2150.02	1675.87	1348.27
CMTR2_TTCGTCTATTTGAGTGCAT	809.783	938.849	1448.06	942.378	758.878	1523.51	782.687
CNBP_AAGGATTGTGATCTTCAGG	958.053	912.77	1088.18	1603.47	993.789	1207.39	2136.43
CNBP_AGCAATGCTGCTACAACTG	1515.49	1571.99	1805.79	2561.55	1408.63	1437.82	4296.57
CNBP_CAGACATTTGTTATCGCTG	1218.95	1835.68	1818.64	1579.2	1850.13	1873.92	2014.19
CNBP_GACAAAATACCTCTATCCG	966.607	1695.14	1482.33	1624.89	1908.44	1443.53	1627.41
CNBP_GAGTCTGGTCATCTTGCCA	1344.41	1374.95	1325.96	1950.44	1233.7	1070.27	2826.07
CNBP_GCATTTCTGCTCATCTGCA	1521.19	2563	2161.37	3641	2673.15	2033.89	5071.96
CNBP_GCTATAACTGCGGTAGAGG	775.567	934.502	805.428	983.785	808.859	761.757	1286.23
CNBP_GCTTCAAGTGTGGACGATC	1009.38	1548.81	1634.42	1700.56	1965.92	1713.95	1771.54
CNBP_GCTTCTCATTCCACGACCA	1325.88	3083.13	2994.65	3439.68	3104.65	3248.89	4179.81
CNBP_TTGAAGCCTGCTATAACTG	1622.42	2222.52	1932.17	2872.82	2004.24	1460.67	3687.21
CNOT1_AAATAGCCAACTTACACGA	866.81	608.513	486.256	573.994	439	340.886	990.674
CNOT1_ACCCCTGGAAGTATTGCAC	1030.76	692.546	533.382	412.647	581.446	264.711	509.02
CNOT1_AGAACTTGGGACATTGGCT	426.276	289.768	169.226	285.569	305.717	152.351	268.194
CNOT1_AGTAAAGGACTTCATAATG	1127.71	1153.28	998.216	1203.67	882.164	643.685	1366.51
CNOT1_CAGTGGCAACAGTATGACA	1052.15	438.999	246.341	345.538	371.525	179.013	284.614
CNOT1_CTCACCTCATCAACAGACA	2315.29	1011.29	948.948	801.021	728.056	455.15	675.045
CNOT1_GAATGACATCTCTTAGTAT	1067.83	970.723	591.218	545.437	828.018	443.724	479.829
CNOT1_TGGCGCAAGGTATGCCAAG	1072.11	459.283	314.888	255.584	199.091	159.969	118.589
CNOT1_TGTCGTGGTAGCTGTACTG	963.756	412.92	377.009	275.574	223.248	209.483	295.56
CNOT1_TTCTTAAGACGCTGCGCAG	826.891	421.613	426.277	264.151	453.994	249.475	255.422
CNOT10_AGTCAGTCATGAATACAGC	1330.15	1926.96	2090.68	1654.87	2030.89	1885.35	1640.18
CNOT10_ATACAGAAGCCATATCAGT	881.066	596.922	571.939	645.386	543.127	422.775	390.431
CNOT10_CAAACTCCATACTGGCTAC	1797.77	1261.94	1634.42	1886.18	1212.04	1456.86	1992.29
CNOT10_CTTAACCAGCTGAAGAATC	930.965	946.093	912.532	1156.55	932.978	1135.02	1176.77
CNOT10_GCATGTTCTGGAATAACCT	815.485	305.705	224.92	352.678	186.596	62.845	85.749
CNOT10_TAGAAAAAATGATTTCACA	794.1	1566.2	1563.73	1439.27	1503.59	1559.7	1410.3
CNOT10_TATATCTTGTAGACAGGCA	881.066	1076.49	1210.28	755.33	817.189	957.91	600.243
CNOT10_TGGTTAGTAACGTACACAT	450.513	191.247	130.668	144.212	125.785	70.4625	94.8712
CNOT10_TTCAGCCAGCCGTAGCCAG	1335.86	408.573	340.593	545.437	206.588	123.786	147.78
CNOT10_TTGGTTAGTAACGTACACA	714.263	933.054	861.122	576.849	878.832	818.889	439.691
CNOT11_AGATTGCACTGATGGACGT	1203.27	1314.1	1377.37	1078.02	1335.33	1283.56	996.147
CNOT11_CCATCAGTGCAATCTGGCG	1022.21	905.526	914.675	988.069	875.5	529.421	817.352
CNOT11_CGTCCAGGAGCGGCTTCGG	1305.92	1331.48	1454.48	2203.16	1318.67	1990.09	3690.85
CNOT11_CTGCTGAGCATCATATCGG	932.391	415.817	466.977	595.411	399.015	230.432	446.989
CNOT11_GAGCAGGTAGAGCGCCGTG	882.492	566.497	415.566	626.824	414.842	158.065	412.325
CNOT11_GGTACCTGAGAGCGGAGGG	802.654	483.913	584.792	482.612	355.698	279.946	483.478
CNOT11_TCACAGAAGCTTTAGTCAG	2018.75	1738.61	1608.71	1640.59	1651.04	1555.89	1426.72
CNOT11_TGATGGACGTTGGAAACAT	898.175	411.471	486.256	656.809	363.195	342.791	558.28
CNOT11_TGGGTCACTGAGAATACTG	1233.21	633.143	634.06	585.416	634.759	396.114	425.096
CNOT11_TTTATCCCACTGGATCGCG	1750.73	2002.3	2105.68	2236.01	2023.4	1812.98	1959.45
CNOT2_AAGCTGCGATTTAACTGAG	671.492	724.42	357.73	551.148	506.474	108.55	685.992
CNOT2_AATGTTAGTAACCCGACCT	1025.06	492.606	293.467	585.416	376.523	184.726	685.992
CNOT2_AGAAAGAAGTTTGTAGAGG	513.243	1431.45	1467.34	1090.87	1489.43	1133.11	1182.24
CNOT2_AGACAACTTCAAGTACAGA	1653.78	2261.64	1698.68	1900.46	1932.6	1215	1570.85
CNOT2_ATTAGCAGACCGAAACAGG	1064.98	972.172	640.486	628.252	762.21	445.628	777.214
CNOT2_CACGTCACGCCAACAACAG	3495.75	3633.69	2486.97	2364.51	3536.99	1414.96	2269.61
CNOT2_CAGTAAAAGGCTGTCGAGA	868.235	982.314	936.096	1122.29	766.375	645.589	1072.77
CNOT2_CCAGCAAATGAACAATCCC	1434.23	1161.97	933.953	1219.38	699.734	799.845	1164
CNOT2_TGATGAACCACTCCCAGGT	908.154	1056.21	666.192	828.15	948.806	474.194	715.183
CNOT2_TGCACTAGGCCTTCCAATG	2033.01	2400.73	1257.41	1780.52	1650.21	634.163	2132.78
CNOT3_ACAGACAGTGAAGTCAGCC	2101.44	1886.39	2026.42	1566.35	1944.26	1315.94	1600.04
CNOT3_AGGGACCAAATCAAGACAT	678.621	120.254	126.384	167.058	155.774	28.5659	136.833
CNOT3_ATCGACACGCTCAACATGC	1465.59	569.394	496.966	511.168	445.664	340.886	479.829
CNOT3_CGGCGGCAGCGGAGGCGGA	1020.78	478.118	509.819	454.055	409.011	354.217	470.707
CNOT3_CTTGCGGATGGCGTCAACG	1823.44	1031.57	642.629	1080.88	565.618	308.512	1164
CNOT3_GAAGATCTCATCCTCCATG	1552.56	849.021	816.138	913.821	848.011	628.45	950.536
CNOT3_GACACGCTCAACATGCAGG	1548.28	1334.38	676.902	808.16	1301.17	257.093	631.258
CNOT3_GAGGGACCAAATCAAGACA	9.97972	0	0	0	0	28.5659	0
CNOT3_GGTCTCTAGCATGCGCACG	585.952	446.243	310.604	414.075	352.366	249.475	302.858
CNOT3_TACTATGTTGACTCATCCC	1107.75	638.939	295.609	514.024	368.193	287.563	788.161
CNOT4_ATATAGGTTACATAAGCAC	1037.89	876.549	820.422	1430.7	808.026	1413.06	1348.27
CNOT4_ATGTATCTTCATGAATTGG	808.357	659.223	781.865	1105.15	613.933	769.375	1145.75
CNOT4_ATTCTCTCAGTATAGGGAA	728.519	1102.57	893.254	1760.53	1112.91	866.499	1979.52
CNOT4_CGGCAAATCTGGTAGCCAC	1337.28	882.344	711.176	1410.71	793.032	544.656	1125.68
CNOT4_GTTTATAAACCACTCTCCC	882.492	720.074	882.543	1454.97	509.806	807.463	1302.65
CNOT4_TAAACCTACAACAAAGACG	898.175	1108.36	953.232	1422.13	1087.09	1586.36	1463.21
CNOT4_TAGATAGCTGAAGAAAATT	734.222	963.479	792.575	1447.83	916.318	997.902	1722.28
CNOT4_TTAGCAGACCTGATTGAGA	966.607	1192.4	1056.05	1577.77	818.855	1454.96	1576.32
CNOT4_TTATATACCTGATGTGAAG	828.317	828.737	972.511	949.517	584.778	1144.54	861.138
CNOT4_TTCATCCAATCACAGTGCA	2730.17	2525.33	2259.91	3158.39	1890.95	2888.96	3148.99
CNOT6_AATGGAAAGAAATCCCACT	1221.8	1744.4	1990.01	1769.1	1944.26	2051.03	1844.51
CNOT6_CGGAAACATGGTATCACTC	1064.98	1685	1167.44	1443.55	1506.09	1131.21	1569.02
CNOT6_GAATTTAATCAGCTAGCCA	501.837	915.667	854.696	948.089	844.679	735.096	1014.39
CNOT6_GCTAACGCCCACATGCATT	1087.79	1913.92	1572.3	1619.18	1735.17	1578.74	1388.4
CNOT6_GTAACATAATCCAAGACCT	1146.24	1980.57	1902.18	1820.5	2080.88	1862.5	1674.84
CNOT6_GTACTGCTAGAACTTCGGA	708.56	727.318	981.08	722.489	874.667	1148.35	633.083
CNOT6_TCTGAAGGAATTCGGGACA	1280.26	1696.59	1872.19	1613.46	1532.75	1822.5	1660.25
CNOT6_TGCAGACTTTAGGCCTGAA	1218.95	1418.42	1735.1	1590.62	1312.83	1334.98	1835.39
CNOT6_TTGTCCTAGCTCTAGACTT	873.938	1215.58	946.806	1050.89	1192.05	796.036	1140.28
CNOT6_TTGTGATAAATATGCGACC	155.398	359.313	293.467	478.328	326.542	479.907	348.469
CNOT6L_ATGTGATAAATACGCTACC	533.202	318.745	548.376	625.396	285.725	417.062	709.709
CNOT6L_CTCTGGGTCCCAATGCATG	1536.88	1967.53	2238.49	2073.23	1800.15	2934.67	1979.52
CNOT6L_GAAGCTTGGCAATATCAGG	1050.72	1309.75	1368.8	1771.96	1370.31	1281.66	1623.76
CNOT6L_GAAGTTTACCAGCAGAACT	617.317	1035.92	801.144	782.459	988.791	647.494	740.725
CNOT6L_GAGCCTAAGTACATCACTT	1733.62	2079.09	2165.66	1746.25	1752.67	2565.22	1656.6
CNOT6L_GATAACATTGGTGTCGCTG	1764.98	1650.23	1593.72	1657.73	1688.52	1453.05	1824.45
CNOT6L_TCATGCTTGACAATCTCGC	1668.04	1682.1	1996.43	2475.88	1747.67	2054.84	2853.43
CNOT6L_TCTTCCAGCTACAAACTCT	531.776	327.438	531.24	732.484	319.045	674.155	906.75
CNOT6L_TGCCAGCATTGAAGGAGCG	939.519	964.928	1178.15	1066.6	906.322	1060.75	1240.62
CNOT6L_TTGGTGCAGAAGCATACAG	1010.8	1038.82	981.08	1584.91	1177.05	879.83	1724.1
CNOT7_AGGCAAGTTAGAGTTGGTT	687.175	246.303	139.236	318.409	204.089	76.1757	519.967
CNOT7_AGTAGCTCTATAGAGTCCT	634.425	796.863	608.355	461.194	707.231	434.202	499.898
CNOT7_ATCCAGTTTAAAAAACATG	1059.28	1742.96	1801.5	1816.22	1832.64	2127.21	1727.75
CNOT7_CAGTTTAAAAAACATGAGG	303.669	594.025	679.044	589.7	673.077	455.15	456.111
CNOT7_CTATCAATACCAACTATTG	614.465	492.606	421.993	355.533	433.169	323.747	328.4
CNOT7_CTTCTTATGACTTCTGGAG	513.243	1179.36	1208.14	1242.23	1511.92	1226.43	1092.84
CNOT7_GAAGTTTGGGCTTGCAACT	979.438	1221.37	1621.57	1279.35	1327.83	1706.34	1392.05
CNOT7_GACAGGAAAAAACAATCGA	1113.45	1963.18	2302.75	1964.71	1985.91	2582.36	1663.89
CNOT7_GTGTGGTTGCAAGACCCAT	1090.64	1919.71	1707.25	1887.61	1930.1	2826.12	1915.67
CNOT7_TGACATTTATGAATGAGCA	717.114	1040.27	1051.77	1059.46	1017.95	1306.41	799.107
CNOT8_AGGAGATCTATGGAATCCT	956.627	1172.11	1081.76	898.114	1245.36	664.633	654.976
CNOT8_CAGGTTATCTGTGAAGTGT	811.208	1115.61	1002.5	736.768	1271.18	489.429	592.945
CNOT8_CTGCTTATGACATCAGGAG	1568.24	1899.43	1777.94	1834.78	1731.01	1651.11	2125.48
CNOT8_CTGTAGTCCTGAGTTAGCA	1611.01	1563.3	2122.82	1819.07	1649.37	1373.07	1600.04
CNOT8_GATTCTCGTTTGCCAGAAG	791.249	1379.3	1218.85	1229.37	1413.63	786.514	1069.13
CNOT8_GCACCGCAGAAGCTGATAT	1626.69	1879.15	1655.84	1563.49	1637.71	1441.63	1926.61
CNOT8_GTGTTGTGGTGCGACCAAT	1022.21	1180.81	1246.7	1300.77	1292.84	822.698	1337.32
CNOT8_TAGATCTCCTTGCTAACTC	654.384	811.351	687.613	758.186	623.929	426.584	724.305
CNOT8_TTACATTCACAAATGAGAA	1066.4	2012.44	2341.31	1987.56	2127.52	2519.51	1826.27
CNOT8_TTACCAATATCAGCTTCTG	1588.2	2013.89	1332.38	1826.21	2202.5	1386.4	1649.3
CNOT9_AAAGGGGTACAAAAAAAGT	795.526	1057.65	968.227	719.634	766.375	649.398	525.44
CNOT9_AGATCTTGTTAGATGACAC	523.222	502.748	370.582	122.795	309.049	194.248	14.5956
CNOT9_AGCATCACATCCAGAAACC	1438.5	1012.74	749.733	556.859	765.542	460.863	291.911
CNOT9_CCAAATGAATGCCACAGCA	1405.71	1034.47	786.149	366.956	641.423	455.15	182.445
CNOT9_CCTACTACACTGGCACAAG	1407.14	954.786	1045.34	1008.06	703.899	559.892	985.201
CNOT9_CTGTCCAGTCCTGAGACTA	1515.49	1454.64	1092.47	1120.86	1244.53	1058.84	1187.71
CNOT9_GACTGGTGTGCTGTCAAGG	1234.63	1114.16	751.875	653.953	873.001	445.628	540.036
CNOT9_GTGAGCCGGAGATACTCAA	893.898	904.077	623.35	505.457	439	538.943	364.889
CNOT9_GTTTGCGAATTATGGAATC	414.871	727.318	651.197	496.89	709.73	647.494	580.174
CNOT9_TAACTTACCAATAACTCCA	948.073	617.206	413.424	368.384	534.797	253.284	145.956
CNP_CACCAACCACGAACGGGAA	2097.17	2003.75	2169.94	1971.85	1941.76	1921.53	2147.37
CNP_CCGCAAGATGTCATCCTCA	3310.41	3467.08	3390.94	3645.29	3581.97	3220.33	3378.87
CNP_GACTACGGGAAGGCTCCCG	1213.25	844.674	963.943	713.922	1072.93	717.956	744.374
CNP_GAGTACAAGCGGCTCGATG	980.864	1073.59	1161.02	773.892	946.307	792.227	675.045
CNP_GGAACCAGCCGAAGTAGAG	960.904	1279.33	1538.02	1532.08	1376.14	2068.17	1417.59
CNP_GGAGCCCAAGACGGCGTGG	1015.08	938.849	1128.88	972.362	1021.28	923.631	835.596
CNP_GGTCTTCCTGGAAGAGCTG	433.405	452.038	436.987	622.54	610.601	658.92	540.036
CNP_GTCTTGCACTCTAGCAGCG	1201.84	1732.81	1775.8	966.651	1734.34	1696.81	979.727
CNP_TCGTGGACAAGTACCGTGA	1886.17	1640.09	1987.86	2070.38	1845.13	2753.75	2402.8
CNP_TGGACTTGGTCACCTACTT	1759.28	1786.42	1842.2	1936.16	1769.33	1763.47	2284.21
CPEB1_AAAGAGCCAAAAACACGGA	1136.26	1979.12	1630.13	1287.92	1803.48	1443.53	1185.89
CPEB1_ACTGGTGTCTGAGTCAGAG	1046.44	1177.91	1077.47	1407.86	1042.94	1283.56	1399.35
CPEB1_CACCTTCTGTAATATCCCA	1524.05	1653.13	1265.98	1088.02	1731.01	1053.13	727.954
CPEB1_CCACCAAGTCAGACCCAAG	2346.66	2166.02	1803.64	1512.09	2196.66	2039.6	1140.28
CPEB1_CCCCTGACAGAGACAGGAA	1073.53	1196.74	1257.41	928.099	1277.01	1237.86	890.33
CPEB1_CCCGAGTGTGTGCTGCTCT	1571.09	1521.28	1415.92	1259.36	1564.41	1237.86	1036.29
CPEB1_CTGCGCAAGAATCTTCCCG	1759.28	1841.48	1846.49	1700.56	1788.49	1603.5	1623.76
CPEB1_GCACTACACCTATAAACCG	1150.52	1430.01	1259.55	912.393	1391.14	1154.06	764.443
CPEB1_GTCTTTGGGAGCTTCGAGG	768.438	937.4	749.733	1060.89	1013.78	674.155	1288.06
CPEB1_TGGGGTTCTTATAGTTCCG	431.979	917.116	758.302	488.323	738.886	807.463	446.989
CPEB2_AGCCGGTGACAGGCAACGG	1481.28	1622.7	1827.21	2017.54	1517.76	1576.84	2359.01
CPEB2_ATAGTTGGTGCACTGCAGC	1371.5	1728.47	1732.95	1483.53	1842.63	1877.73	1463.21
CPEB2_CGCGGTCTGCACCGACCAG	1317.32	1222.82	1379.51	1265.07	1236.2	1666.34	1576.32
CPEB2_CGGCGGGCTGAACCGACCG	1237.48	1351.77	1531.6	1657.73	1764.33	1338.79	2110.88
CPEB2_GAAGCCGTTCTCTGAGTCG	859.681	1119.95	996.074	1030.9	1393.64	1293.08	1123.86
CPEB2_GAGGTATATTCATGGCGGG	501.837	707.034	576.224	838.145	1002.12	481.811	667.747
CPEB2_GGAGGCCAAGCCCGCATTG	1802.05	2549.96	2219.21	2520.15	2542.37	2618.54	3041.35
CPEB2_TGCTCTGATGGTTGCTCCA	973.735	843.225	1240.27	1215.1	908.821	1458.77	1831.74
CPEB2_TGGTCGGGGAGTTTCTCCG	950.924	931.605	961.801	918.104	1122.07	1045.51	800.932
CPEB2_TTGAGCGAGTAAATTTCGG	751.33	734.562	865.406	892.403	723.058	786.514	839.245
CPEB3_ATCTTGTCCGGGCCGTTGG	1766.41	2593.43	2534.1	2885.67	2614.84	2570.93	3260.28
CPEB3_ATGTCAACCCAGTCTTCGG	1303.07	1056.21	1077.47	1185.11	1070.43	1098.83	1178.59
CPEB3_CCGCCCAAGTTCCCTCGCG	2369.47	2310.9	2748.31	2535.85	2697.31	2839.45	2950.13
CPEB3_CGTCGCTGTCGCCGTCCTT	597.357	780.925	1019.64	689.649	988.791	1416.87	627.609
CPEB3_GCGCACCGTCCAACCCCTG	2003.07	2042.87	1953.59	1887.61	2010.07	2264.32	2110.88
CPEB3_GCTGCAACCGCCGAAGACG	846.85	1241.66	1400.93	1169.4	1255.36	1567.32	1640.18
CPEB3_GGTGAGCGGCGCTGCTGCG	1100.62	1708.18	1396.65	1653.44	1628.55	1422.58	1884.65
CPEB3_TATCAGCGAAACTCATTGG	1020.78	811.351	938.238	998.064	1024.61	792.227	1240.62
CPEB3_TGACAAGGCTTGATCACCA	1278.83	1067.8	925.385	1235.09	1002.95	702.721	1169.47
CPEB3_TTCCTCCTGATATTGATGA	1484.13	2678.91	2414.14	2672.93	2848.92	3176.53	2559.7
CPEB4_AATCAAACCCTGTCAACAC	1552.56	1625.6	1812.21	1549.21	1509.43	1574.93	1627.41
CPEB4_ACCGCAGAGGGCTGAATGG	1365.8	862.06	957.516	1035.19	823.02	1005.52	1111.09
CPEB4_AGCAAGGACATATGGGCGA	1137.69	1131.54	1692.26	1429.27	1228.7	1344.5	1749.64
CPEB4_ATAATAACACAGCTGCCAA	1511.21	1516.94	1514.46	1472.11	1496.1	1605.4	1488.75
CPEB4_GTATTCCAGCTTCCTGACC	1069.26	2087.78	1910.75	1883.33	2120.86	2030.08	1860.93
CPEB4_GTGAGAGAGGCCCGATCTG	1484.13	2412.32	2553.38	2571.55	2243.31	3218.42	2753.09
CPEB4_GTGCATGTCGAATGTCCTG	1341.56	1309.75	1272.4	1276.49	1300.34	1373.07	1247.92
CPEB4_GTGGAACGATATTCTCGAA	1254.59	2013.89	2022.14	1523.51	2315.79	2270.04	1786.13
CPEB4_TAACAAACCCCCCTCTCCG	2242.58	2868.71	2827.57	2411.63	3536.16	2679.48	2464.83
CPEB4_TCATTGATTATTGTAGAGG	1251.74	1983.46	2559.8	1829.07	2407.42	2500.47	2260.49
CPSF1_AGGCACAGCGTAATCACCT	1260.3	268.036	194.931	215.605	134.949	104.742	103.993
CPSF1_ATTGAAGTGTACGGCAGCG	1017.93	1175.01	1306.68	1010.91	1093.75	1224.52	731.603
CPSF1_CAGCTACATCATCGACGTG	2258.27	1621.25	1685.83	1810.51	1425.29	1135.02	1775.19
CPSF1_GAGAGCCACGCCATACGGG	1060.7	211.531	291.325	259.868	199.091	251.38	257.247
CPSF1_GTAGCGGAAACGCGCCACG	1536.88	2235.56	1960.02	2134.63	1981.75	1573.03	2116.36
CPSF1_GTTCCCAGCAAAGACCGTG	836.871	263.689	327.741	494.034	221.582	371.357	352.118
CPSF1_TAGTCCCAACTCACGCTGG	1834.84	675.16	724.028	625.396	661.415	611.31	217.109
CPSF1_TCAAAGTAGTGCAGTGACA	1745.02	1374.95	1045.34	1187.97	1054.6	618.928	1132.98
CPSF1_TCCACATGTCATAGCAGCC	956.627	588.229	586.934	715.35	608.935	636.067	948.712
CPSF1_TTGGACAGCCCACTACACA	1171.9	876.549	741.165	702.5	787.201	714.147	589.296
CPSF2_AAAAAAGCAAATTAGAATC	565.993	795.414	871.833	675.371	771.373	622.737	603.892
CPSF2_AATGTCAGTTACAATGTGG	1246.04	524.48	284.899	359.817	374.857	156.16	175.147
CPSF2_AGTTGACTTCAACCACAAG	1226.08	831.635	732.596	833.861	674.743	670.346	711.534
CPSF2_ATGTCCTGGAAACACTTCG	2121.4	701.239	625.492	671.087	454.827	398.018	430.569
CPSF2_CAGCTGGTCATATGATAGG	1328.73	152.128	98.5364	188.476	94.1309	47.6098	27.3667
CPSF2_CTCTTTACATTAGATGATG	1160.5	1006.94	824.707	785.315	873.001	594.171	569.227
CPSF2_GAAACGTGTGAAGCTTGAA	972.31	450.59	436.987	571.138	529.798	611.31	432.394
CPSF2_GGATATTATTGATTCCCTG	400.614	501.299	531.24	575.421	499.81	333.269	352.118
CPSF2_GGGGCAGGAAACATAGGAT	804.08	421.613	297.751	318.409	349.034	318.034	361.24
CPSF2_TCCGCATTCCAGGTCAGGT	1303.07	202.838	209.925	292.708	134.949	142.829	155.078
CPSF3_AAGCTGGTGTACTGATAAG	836.871	239.059	248.483	267.007	274.895	118.072	218.934
CPSF3_AGCTCCACAGTGATCCAAA	1093.49	159.373	158.515	81.3872	134.116	89.5065	21.8934
CPSF3_ATAGACTAACCACATGAGG	767.013	266.587	227.062	267.007	222.415	175.204	189.742
CPSF3_CATGGCATTTACATATGTC	1261.72	944.644	906.106	1028.05	897.159	584.649	742.55
CPSF3_CCACTTTGCATCATGCCTG	3110.82	1841.48	1702.97	2288.84	1781.82	1413.06	1955.81
CPSF3_CTGTATACCGAGACAGATT	943.796	341.926	353.446	392.657	289.057	258.997	297.385
CPSF3_GTTCAGACATGATGTGCTG	1398.59	796.863	903.964	903.826	830.517	797.941	822.825
CPSF3_TCCTCTGTTTACAATATCG	1221.8	746.153	683.328	598.267	588.943	445.628	417.798
CPSF3_TGTTCATGATTGAGATCGC	1064.98	563.599	601.929	668.231	521.468	575.127	651.327
CPSF3_TTCATAGACTAACCACATG	1264.57	454.936	334.167	491.179	483.983	274.233	478.005
CPSF4_ACTGTCCTTGGTATGACCG	1812.03	927.258	861.122	989.496	618.931	647.494	797.283
CPSF4_ATCTGTGTGAATTACCTCG	1315.9	1771.93	1520.89	1987.56	1347.82	1553.98	2322.52
CPSF4_CCATGGGCAGTTCAAATCG	1957.45	3272.93	3373.8	3175.53	3435.36	3730.71	3003.04
CPSF4_CGCGCTCACTGTCCATGCC	1391.46	1609.66	1137.45	1033.76	1423.63	836.029	926.819
CPSF4_CGGGGTCGATGTGCAGGAA	1030.76	363.659	419.851	386.946	237.41	148.543	239.002
CPSF4_CGTGGCCTATGCAAGAAAG	1518.34	172.412	182.078	212.749	199.091	167.587	100.345
CPSF4_CTCGATTTGAACTGCCCAT	1064.98	649.081	854.696	599.695	628.094	596.075	346.645
CPSF4_GACCACATCAAGTTTGACT	1618.14	676.609	848.27	606.834	518.136	428.488	494.425
CPSF4_GTCCGTTTCGCCACATCAG	2184.13	804.107	471.261	563.999	452.328	274.233	131.36
CPSF4_TGGAGTAGAAGTAGCACTC	508.966	31.8745	53.5524	74.2479	42.4838	81.8889	38.3134
CPSF4L_ACACAGCTGAGGCCGACTC	2065.8	1273.53	1514.46	1217.95	1536.92	1721.57	1065.48
CPSF4L_AGGATGTCGAGATGCAGAA	936.668	1180.81	1259.55	958.084	1238.7	1169.3	959.659
CPSF4L_ATCTCGACATCCTTCTCGA	1521.19	1428.56	1422.35	1603.47	1302	1633.97	1897.42
CPSF4L_ATGCAAGCACTGGCTCCGG	1431.38	999.7	1113.89	1009.49	1259.52	1230.24	870.261
CPSF4L_CCCTTCCGACATGACCGAG	3023.85	2444.19	2114.25	3176.95	2286.63	2091.02	3411.71
CPSF4L_CTTGAAAGCTGGCTTCACA	1201.84	1124.3	1066.76	939.522	1062.1	660.824	800.932
CPSF4L_GAAGAGGCCTTACCAAACT	1227.51	1554.61	1473.76	1289.34	1626.88	1731.09	1096.49
CPSF4L_GCACTCAGGCATCCTGGTG	1598.18	1188.05	1304.54	1126.57	1262.02	1140.73	1122.03
CPSF4L_GCCCCTTCCGACATGACCG	2456.44	2571.69	2392.72	2503.01	3028.02	2485.23	3101.56
CPSF4L_TGTGCAACTTCTTCACTAA	1113.45	2157.32	1927.89	2050.39	2335.78	2810.88	1961.28
CPSF6_ATGTAATCTCGGTCTTCTG	1157.65	1112.71	1169.58	896.687	1027.11	1043.61	717.007
CPSF6_CACCTCCAGTTCCAGGCTA	1896.15	1473.47	1589.43	1102.3	1319.5	1590.17	1039.93
CPSF6_CCCGTGCAGCATTTCCACA	1475.57	1967.53	1591.58	1477.82	2040.89	1778.7	1612.81
CPSF6_CTGCATTTCAAATTGACTC	1066.4	1416.97	1394.5	1282.2	1524.42	1434.01	974.254
CPSF6_GAGGAGGAGCTAGTGTAAG	1328.73	1088.08	1261.69	1070.88	968.798	1475.9	797.283
CPSF6_GGCAAATGGCCAGTCAAAG	1284.53	366.557	250.625	185.62	205.755	144.734	93.0467
CPSF6_GGCCTGGAGGACCTAAGGG	789.823	489.708	458.408	502.601	386.52	519.899	405.027
CPSF6_GGCGATCTCCTCGATTAGG	1139.11	1264.84	1238.13	733.912	1182.88	1740.62	815.527
CPSF6_TAGCTGGGCCTCCTAATCG	1285.96	1364.81	1229.56	976.646	1315.33	1133.11	937.765
CPSF6_TATATTGGAAATCTAACAT	647.256	149.231	102.821	161.346	109.125	72.3669	62.0312
CPSF7_CAATTCTGTATACCTACAG	1076.38	831.635	1161.02	1157.98	962.134	1441.63	1081.9
CPSF7_CCCACCAAACGCTACAGTG	1290.23	954.786	1193.15	1046.61	865.504	1938.67	906.75
CPSF7_CTTCATAGGAATACCTCCA	1311.62	1387.99	2099.25	2094.65	1594.39	3945.9	2087.17
CPSF7_GCTGGTAGTGGATACCAGG	796.952	973.621	1163.16	1297.91	1019.61	1965.33	1039.93
CPSF7_TATCCACACGAGCAGATGA	1876.19	2026.93	2135.67	1654.87	1835.97	3989.7	1985
CPSF7_TCTATAGGAGTCTATGATG	544.607	517.236	644.771	636.819	653.918	952.196	587.472
CPSF7_TGGAGAAAAAGTGGACGTG	1218.95	1377.85	1683.69	1246.51	1538.58	3260.32	1242.45
CPSF7_TGGTGGGGGCAGACCCATC	1197.57	1193.84	1253.13	1033.76	1193.71	1870.11	895.803
CPSF7_TGTCAGCACATCATCATAC	1946.04	1879.15	1889.33	1514.94	1585.23	3267.94	1744.17
CPSF7_TGTGTCCGAGTCCCAAGAG	2015.9	2467.38	2968.94	2223.15	2558.19	3639.3	2085.34
CRNKL1_AAAGTGTATGAGAGAGCTG	873.938	737.46	584.792	494.034	473.986	643.685	625.785
CRNKL1_AGAAGTTTGGTGATAGGCG	647.256	583.883	396.288	351.25	399.015	403.731	310.156
CRNKL1_AGGCAGCGTTGTTATGGCC	831.168	297.012	289.183	237.022	174.1	146.638	158.727
CRNKL1_AGGTACAAGTACACGTACA	1324.45	341.926	396.288	753.902	293.222	201.866	518.143
CRNKL1_ATATCGCTCATAAATGGTG	791.249	430.306	439.129	468.333	448.996	333.269	448.814
CRNKL1_CCTAATACAGGATCCTGAG	1408.57	911.321	726.17	573.994	715.561	557.987	273.667
CRNKL1_CTGGATAAAATACGCACAA	601.634	718.625	704.749	883.836	638.091	714.147	976.079
CRNKL1_CTGTGATCTTCTGTTGAGG	1110.6	1024.33	916.817	1096.58	1023.78	898.873	1211.43
CRNKL1_CTTTCATAGACTTCTCTCA	848.276	636.041	462.693	455.483	468.988	333.269	335.698
CRNKL1_TTCTTTGGACATTTGCCTA	1528.32	2255.85	2262.05	2988.48	2013.4	2540.46	3034.05
CRYZ_AAAAACTGGACTTTAAACA	451.939	1341.63	1208.14	1690.57	1368.65	1348.31	1753.29
CRYZ_ACTAGCAGCACGATCTCTG	2101.44	2077.64	2159.23	1737.69	2050.05	1952	2030.61
CRYZ_AGAAGTATGTTGGTGAGAA	879.641	1256.15	1340.95	1066.6	1166.22	1491.14	1233.33
CRYZ_ATCGCAATTTCAGGACTTC	1321.6	1809.6	1867.91	2800	1840.97	1757.75	3827.69
CRYZ_CTGGGGTGATAGAAGCTGT	556.013	646.183	766.87	461.194	710.563	778.897	443.34
CRYZ_GAGCGAATGTATGTCTCCA	1012.23	1243.11	1559.45	1470.68	1312	2134.82	1983.17
CRYZ_GCCAAATTGCTAGAGCTTA	1506.94	2422.46	2735.46	2398.78	2883.07	2645.2	2596.19
CRYZ_TAATCAAGGTCCATGCATG	1099.19	1243.11	1465.19	895.259	1127.9	1868.21	934.116
CRYZ_TCTGTGATTGAACACTTCA	1823.44	3174.41	2979.65	2081.8	3478.68	2780.41	1877.35
CRYZ_TTATCGAGCTCTGATCCAC	985.141	1040.27	1000.36	1263.64	1003.78	1234.05	1585.44
CSDC2_ACATGTACGAAGATGTCCT	1096.34	549.111	679.044	583.989	510.639	837.933	246.3
CSDC2_AGCAGTTCTCACGCTCACA	2188.41	2090.68	2109.96	2164.61	2250.81	1976.76	2103.59
CSDC2_CAGCCCTCTGCCCACCAAG	2532	2134.14	2641.2	2570.12	2524.87	2523.32	3340.56
CSDC2_CCCTATCTCCAGGACAGCC	1538.3	2037.07	2178.51	2258.85	2050.05	1999.61	2349.89
CSDC2_GCTGGGTAGGTCCCGAGGT	876.789	734.562	586.934	641.102	700.567	491.333	676.869
CSDC2_GGAGCGGGGGCACAACTGG	992.269	914.219	1293.83	1186.54	1042.94	1502.57	1185.89
CSDC2_TACAGACGCCCTTGAACAC	1166.2	905.526	925.385	1153.7	886.33	908.395	855.665
CSDC2_TCCTCGGACCCGTTCTCGG	821.188	872.202	903.964	1132.28	1124.57	971.24	1182.24
CSDC2_TGGGCCAGACTGGGGACTT	1397.16	1947.24	1621.57	1717.7	1939.26	1454.96	2275.08
CSDC2_TTCCACAGGGAGGGCAGCA	2004.5	1608.21	1782.22	1794.8	1733.51	1595.88	1707.68
CSDE1_ATCATCGGACCGACGGACT	1662.34	1558.95	1915.03	3740.95	1530.25	2460.48	4615.85
CSDE1_ATGTCAGACTATTGCCTCA	1692.27	988.11	1576.58	3305.46	837.182	2967.04	4108.65
CSDE1_ATTGCTTATGATGACTGTG	1297.36	1131.54	1531.6	3178.38	1197.04	2235.76	3340.56
CSDE1_GAAATGAAACCGTGCCCTT	1505.51	959.133	1325.96	3124.12	1067.93	1618.73	3849.58
CSDE1_GCCATTATACTGTGAACAG	1380.05	1001.15	1257.41	4257.83	677.242	2799.46	6360.02
CSDE1_GGAGTAGTTTGTGCCATGA	715.688	375.25	518.387	1889.04	322.377	1140.73	2078.04
CSDE1_GTGTATGCTACGAACGTAA	711.411	565.048	642.629	920.96	723.891	662.729	1049.06
CSDE1_TCGCTCTAATTTGTCACGT	712.837	904.077	876.117	1486.39	696.402	1251.19	1311.78
CSDE1_TCGTAATTCTAACTCCAAG	1280.26	1528.53	1769.37	3186.95	1663.53	2117.69	3209.2
CSDE1_TGAAGTATCATCGGACCGA	1672.32	960.582	1306.68	4636.21	794.698	2043.41	5913.03
CSTF1_ATGTACGTAACTGGAAGCA	1211.82	657.774	619.065	392.657	537.296	422.775	457.936
CSTF1_CAAGTATAAAGTCTCCAGA	632.999	527.378	404.856	595.411	636.425	232.336	401.378
CSTF1_CATCGGTGTGTTGATCTTG	948.073	1012.74	916.817	929.527	1001.29	912.204	908.574
CSTF1_CCTGGCACAGGGATTGACC	1408.57	1117.06	884.685	1078.02	964.633	655.111	954.185
CSTF1_CGAACTCTTTATGACCATG	708.56	1616.91	2039.27	1988.99	1989.24	1628.26	2034.26
CSTF1_CTTGACACAGAGAGGATGT	1468.44	641.837	526.955	374.095	444.831	310.416	279.14
CSTF1_GCTACATCAGCATCGCCAA	1415.69	253.547	246.341	269.863	221.582	91.4109	65.6801
CSTF1_TATAGGTAGCTACACGGCA	993.695	321.643	400.572	217.032	272.396	213.292	76.6267
CSTF1_TCCTGCATCTCATCAAACT	1404.29	870.753	709.033	808.16	710.563	531.326	651.327
CSTF1_TCTACTATAGGTAGCTACA	1134.84	160.821	111.389	218.46	143.279	163.778	98.5201
CSTF2_ACCACCCCCACATGAACTG	3196.36	3327.99	3037.49	3351.15	3119.65	2671.86	3125.28
CSTF2_ACCAGTGTCCATGGAACGG	1198.99	911.321	940.38	1038.04	768.041	858.881	1286.23
CSTF2_AGATGCTCCGAATGATCCA	1760.71	1883.49	1754.38	1276.49	1864.29	1653.01	1007.09
CSTF2_CAGGTAGTGATGAGAATTG	2048.69	1754.55	1647.27	1666.29	1336.99	1382.59	1331.85
CSTF2_GACAGCACTTAGTGCCATG	1314.47	1189.5	1152.45	995.208	743.051	1550.18	771.741
CSTF2_GAGCTGATGAAACAAATGA	1240.34	1519.83	1283.11	940.95	1285.34	1005.52	591.12
CSTF2_TAAGGTGACTCAATGACAG	1422.82	1137.34	1167.44	1075.17	942.142	864.594	1052.71
CSTF2_TGCAAGCTTCTATGCAGGG	879.641	776.579	734.739	752.474	673.077	609.406	476.18
CSTF2_TGCTGGTTCATTGACACAT	1210.4	1363.36	1334.53	982.357	1471.94	1144.54	861.138
CSTF2_TGGACCTGTTGTTAGTTTC	632.999	818.595	839.701	576.849	725.557	577.031	457.936
CSTF2T_AAGCAAAGTCCCTCCACGT	2081.48	1892.19	1722.24	1446.41	2016.73	1613.02	1636.53
CSTF2T_ACAGTGCATAAGCCAGTTG	1291.66	1237.31	1283.11	1226.52	1297.01	1226.43	1435.84
CSTF2T_CACAGACTGAGATTTGCCT	2164.17	2154.43	2268.48	1767.67	2109.2	2439.53	1603.69
CSTF2T_CTAGAGCTCCTATACCTCG	1394.31	1766.14	1745.81	1489.24	1688.52	2054.84	1554.43
CSTF2T_CTTCCTCACATGAGATGAG	1917.53	2733.96	2371.3	2333.1	2681.48	2412.87	2017.84
CSTF2T_GACCGCGCTTAGTGCCATG	1897.57	1138.79	916.817	1076.6	847.178	858.881	1056.35
CSTF2T_GCAACTGAGGAGCAGTTAA	1310.19	1628.5	1563.73	1180.83	1780.99	1121.69	771.741
CSTF2T_GCCCAGTGCCTTTAGAGCG	1355.82	1866.11	1752.23	1796.23	1880.95	1917.72	1848.16
CSTF2T_GCTCTGGTAATCGATTCAG	869.661	944.644	878.259	1069.46	1046.27	697.008	1034.46
CSTF2T_GTCTTCTAGCCAAATGCTG	966.607	1576.34	1471.62	2063.24	1606.06	1573.03	2017.84
CSTF3_AATGCTAGACGTGTAGCAA	818.337	359.313	233.488	222.744	270.73	118.072	109.467
CSTF3_ACTCGTTCAAACAAAACTC	808.357	283.973	194.931	241.306	147.444	95.2196	45.6111
CSTF3_AGCTTCATACCAAATATCA	1173.33	536.071	567.655	589.7	635.592	405.636	452.463
CSTF3_CATATGTCCGAGAAACCAA	764.161	370.903	182.078	265.579	238.243	36.1835	107.642
CSTF3_GAGGATATTGACCCTACCT	1315.9	234.712	246.341	298.42	226.58	230.432	403.203
CSTF3_GTATTCTGAGGAGGCACCG	587.378	328.887	250.625	202.754	139.947	76.1757	111.291
CSTF3_TCCGAAGAGTTTATCAACG	1519.77	733.114	657.623	743.907	737.22	285.659	737.076
CSTF3_TGCTGCAGTAACATAGACA	1975.98	353.517	302.035	389.802	195.759	154.256	204.338
CSTF3_TGGAGCATTCTCATTCGAG	948.073	360.761	366.298	456.91	332.374	70.4625	239.002
CSTF3_TTCTTCAATAAAGTGCTTA	1089.21	2154.43	2399.15	1733.4	2524.87	2431.91	1798.9
CTIF_AGCACCCACCAGGCGACAA	1752.15	2397.83	2071.41	1524.94	2660.65	1923.44	1424.89
CTIF_AGCCGCTCAGAAGCCACCG	1553.98	1566.2	1557.3	1406.43	1521.09	1578.74	1306.3
CTIF_CAGGAGGAGAAATGATCGA	1591.05	1551.71	1514.46	1199.39	1813.48	1428.29	1319.07
CTIF_CCACCAGAAATCCTACCAG	1683.72	1945.79	1878.62	1883.33	1933.43	2496.66	1605.51
CTIF_CGGAACAACAGCAGCGACG	1991.67	2226.87	1951.45	1824.79	2032.56	1990.09	1382.93
CTIF_GCCACACATCGACCGCGAA	1891.87	2478.97	2373.44	3115.56	2420.75	2351.93	3991.89
CTIF_GGGGCTCGCCCTCGGGAGA	367.824	951.888	991.79	1270.78	1008.78	1095.03	1397.53
CTIF_GGTTACCTGAAGGAATCGA	943.796	1454.64	1439.49	1039.47	1496.1	1586.36	966.956
CTIF_GTCTTCCAAAGACAGACTG	903.877	1040.27	940.38	942.378	990.457	847.455	935.941
CTIF_TGCTGGCTGACAAGACGGA	2319.57	2449.99	2364.87	2545.85	2570.69	2730.9	2452.06
CWC15_AAGAGCTGAAGAGCAGGCC	1288.81	244.854	340.593	442.632	269.064	192.344	228.056
CWC15_ATAGGGATCGTCCAACCCG	1459.89	330.336	381.293	361.245	379.856	278.041	275.491
CWC15_CAAAACATACATCTGTTAG	1273.13	1259.04	1064.62	1052.32	1219.54	895.065	689.641
CWC15_CAACTCTCTCCTGAAGTCA	1665.19	1224.27	1071.05	1123.71	992.123	874.116	945.063
CWC15_CAGGAATCTGGTCTAACCG	1461.32	889.588	788.291	763.897	811.358	611.31	717.007
CWC15_CCTTTGAACCTGCCAGAGG	814.06	346.273	216.352	432.637	334.04	177.109	879.383
CWC15_CGGTTACGAACCTCTTCAG	913.857	411.471	569.797	585.416	594.774	717.956	456.111
CWC15_GCAGCTCTTCTTGCAGAAC	1220.38	2803.51	2412	1901.89	3054.67	2047.22	2318.87
CWC15_TATCTTTGTATGAGAGGGT	340.736	184.003	98.5364	127.078	150.776	139.021	114.94
CWC15_TCATACAAAGATAAAATAC	642.979	324.54	349.161	208.465	241.575	188.535	197.04
CWC22_ATTATAGTCATCCTCCAGA	1087.79	560.701	724.028	716.778	431.503	735.096	605.716
CWC22_CATGTATTCACACAGTTCC	1434.23	753.397	762.586	762.469	591.442	792.227	554.632
CWC22_GATTATAGTCATCCTCCAG	0	1.44884	0	0	0	0	0
CWC22_GGCTATCGAAGAAATGACA	685.749	407.124	295.609	392.657	250.738	91.4109	339.347
CWC22_TAACACAAGTGTCACCAAG	1877.61	954.786	891.112	811.016	674.743	458.959	647.678
CWC22_TATGATACCATCCATCGCT	898.175	596.922	886.827	471.189	513.971	689.39	395.905
CWC22_TCATCCTGAGCTTTGCAGG	1438.5	1283.67	1244.56	1252.22	1200.38	1373.07	966.956
CWC22_TGATAGTAGCATGGAGTCA	873.938	775.13	704.749	412.647	898.825	401.827	335.698
CWC22_TGTACGACGAAATGAGACC	886.769	399.88	336.309	488.323	341.537	177.109	417.798
CWC22_TGTGCTTGCAAAACAGACC	1080.66	767.886	749.733	671.087	501.476	390.401	596.594
CWC25_AAGGCCGAGCAGAAGCATG	1301.64	683.853	820.422	965.223	619.764	963.623	974.254
CWC25_ACTTTGGACAAAACAGGGG	1052.15	956.235	841.843	933.811	854.675	792.227	806.405
CWC25_AGGGAATTGGCACCTGATG	1666.61	1033.02	991.79	1079.45	889.662	575.127	943.239
CWC25_AGTGATCGTTCCAGCAGCG	1300.21	1070.69	1152.45	1118	1121.24	885.543	826.474
CWC25_CAAATGAGTCTGGAAAAAA	581.675	1445.94	1186.72	1046.61	1480.27	1133.11	939.59
CWC25_CCCCAGCAGGTACTCGTCA	1760.71	854.816	831.133	611.118	766.375	855.072	605.716
CWC25_GAGATGCAGCGCTATGCGG	1187.59	589.678	601.929	462.622	530.632	502.76	492.6
CWC25_GAGGAGGAGAAAAAACGAG	682.898	536.071	567.655	514.024	404.846	373.261	405.027
CWC25_GCCAGCAAGAAGAGCACCA	2276.8	695.444	970.369	1099.44	763.043	620.832	757.145
CWC25_GGAACTCTGACCGTAACCA	1398.59	1025.78	955.374	955.228	992.123	887.447	786.336
CWC27_AAGCATACCATCTTTGGAA	1183.31	1529.98	1240.27	1726.26	1588.56	839.837	1742.35
CWC27_AGATATTGACATAGAGTTG	1357.24	1493.75	1045.34	1257.93	1258.69	805.558	864.787
CWC27_AGTTTACTTTCATTTGGAG	1247.46	2605.02	2769.73	2448.75	2734.79	2631.87	2820.59
CWC27_CACAAAATAAAAAGCTGTG	373.527	1256.15	981.08	828.15	1147.9	647.494	549.158
CWC27_CGCCTTGGACTATGAAACC	1086.36	1035.92	773.296	1092.3	845.512	580.84	1257.04
CWC27_CTGAAAAAAGAGAAACCAG	611.614	1918.27	1377.37	1670.58	1894.28	716.052	1319.07
CWC27_CTGGAACAGAACTGAGATG	2028.73	1860.31	1467.34	1552.07	1555.24	664.633	1439.49
CWC27_CTGGTTTCATAGTCCAAGG	1300.21	1700.94	1542.31	1539.22	1551.91	1091.22	1740.52
CWC27_TGAGAACCAGCATTTGCCA	1558.26	1201.09	1028.21	959.512	1099.58	687.486	839.245
CWC27_TTAATTTGATAGGTTACAG	1143.39	1977.67	1739.38	1844.78	1692.69	2066.27	1855.46
CWF19L1_AAACCCTTACAGAAAATCT	518.945	1021.43	955.374	669.659	925.481	674.155	642.205
CWF19L1_ATATCAACACCCTTAAACT	985.141	957.684	1011.07	1106.58	1034.61	837.933	1112.91
CWF19L1_GCCAGAGCTATAAACCGGG	664.364	453.487	574.081	482.612	445.664	607.501	501.723
CWF19L1_GGAAAAGACCTATTATGAG	892.472	1272.08	1096.75	966.651	1086.25	942.675	740.725
CWF19L1_GGTACTTACGAGGTTTGCG	185.338	230.366	227.062	301.275	261.567	125.69	308.331
CWF19L1_GTGCTTGGTGCTAATAACC	667.215	614.309	582.65	508.313	700.567	516.091	417.798
CWF19L1_TATCTTGGTTTCAAGCCCG	841.148	778.028	906.106	698.216	603.104	788.419	496.249
CWF19L1_TCCCATTCAGCATCTTGGG	1620.99	1706.73	1810.07	1487.81	2071.71	1576.84	1226.03
CWF19L1_TGCAGATTGTGTACCTCAG	1055	775.13	689.755	585.416	750.548	502.76	684.167
CWF19L1_TTTGCCAGAGCTATAAACC	771.29	646.183	413.424	532.586	594.774	319.938	448.814
CWF19L2_AAGAACTTAAGCGACTTCG	483.303	960.582	773.296	585.416	710.563	529.421	545.509
CWF19L2_AAGTGAAAGATGAAAAGTC	593.08	940.298	876.117	1270.78	808.859	641.78	1452.26
CWF19L2_AGAAGATTATAGACGGGAA	701.432	854.816	805.428	930.955	1162.89	742.713	897.627
CWF19L2_AGATTATAGACGGGAACGG	869.661	821.493	936.096	742.479	818.855	1399.73	596.594
CWF19L2_CAGATACCAAAAAAATCTG	1047.87	1175.01	1244.56	1256.5	1085.42	1279.75	817.352
CWF19L2_GTGTGTCATCGATTACTAA	956.627	1641.54	1632.28	1746.25	2217.49	1521.61	1689.44
CWF19L2_TAGAAGAGAATCTAACCCA	761.31	699.79	469.119	335.544	725.557	310.416	122.238
CWF19L2_TCATAGGTTTCAACCCATG	913.857	1117.06	818.28	656.809	1157.06	575.127	465.234
CWF19L2_TGAAGAAAGATTAACATCA	1273.13	901.179	1002.5	933.811	890.495	860.786	576.525
CWF19L2_TGTGAATGGACTCACGCTC	786.972	796.863	760.444	471.189	735.554	462.767	585.647
CYBB_ACCCAGACGAATTGTACGT	1531.17	1744.4	1400.93	1365.02	1631.88	1683.48	1505.17
CYBB_AGGGGCTGTTCAATGCTTG	1459.89	2000.85	2223.49	2207.45	2199.16	2386.2	3074.19
CYBB_AGGGGTTCAAAATGGAAGT	685.749	1532.87	1176.01	1083.73	1588.56	1062.65	793.634
CYBB_AGTTCGAAGACAACTGGAC	1585.35	2152.98	2583.37	1817.65	2154.18	2277.65	2063.45
CYBB_CACAGAGATACAGAAACAT	1429.95	1747.3	1855.05	1400.72	1736.01	2018.66	1452.26
CYBB_CACCCAGACGAATTGTACG	2142.79	3044.01	3110.32	3015.61	3323.74	4010.65	3645.24
CYBB_CAGGTACAGGCCTCCTTCA	2298.19	3083.13	3266.69	3306.89	3232.94	3492.66	3585.04
CYBB_CTCCACCAAAACCATCCGG	1467.02	1348.87	1465.19	1700.56	1420.29	1576.84	2010.54
CYBB_GGATCAGAATTATTGACTC	655.81	815.697	773.296	633.963	1087.92	988.38	443.34
CYBB_TACACAAGAAAACTTCTTG	1454.19	2526.78	2409.86	3315.46	2469.89	2150.06	3948.1
DAZ1_ATGCTGAATCGGGATAAGT	1026.49	1456.09	1231.7	1814.79	1678.53	1136.92	2391.85
DAZ1_CAGCATTTCAGGTCACCAC	1921.81	2552.86	3011.79	2645.8	2851.42	3048.93	2740.32
DAZ1_CTGCTTATCCACATTCACC	2077.21	3390.29	3187.44	2785.73	3467.01	3755.46	3148.99
DAZ1_GACCGAAGCATACAAATGG	2235.46	2967.23	3116.75	3862.32	3026.35	3155.58	5157.71
DAZ1_GCTCCCCAACAGGGCACTG	1478.42	1918.27	1760.8	1554.92	2064.21	1805.36	1486.92
DAZ1_GTGACCTGAAATGCTGAAT	12.8311	17.3861	10.7105	27.1291	21.6584	3.80879	9.12223
DAZ1_TATCCACATTCACCAGGTC	1686.57	2680.36	2977.51	2177.46	2773.94	3549.79	1955.81
DAZ1_TGACCTGAAATGCTGAATC	1498.38	2392.04	2414.14	2498.73	2697.31	2250.99	3442.73
DAZ1_TGACCTGACCTGGTGAATG	2666.01	4091.53	3735.81	3099.85	3704.42	3694.52	3318.67
DAZ1_TTGCTTGTATATAATTATC	362.121	620.104	451.982	416.931	648.92	458.959	355.767
DAZ2_ATGGTGATCTTGGATAAGC	902.452	1350.32	1424.49	1399.29	1597.73	1742.52	1742.35
DAZ2_CAGCAGTTCAGGTCACCAC	2982.51	3730.77	3727.25	3012.75	3760.24	3911.62	2847.96
DAZ2_CCACCGCAGTGCCCTGTTG	0	2.89768	2.1421	15.7063	8.33017	1.90439	23.7178
DAZ2_CCCCAACAGGGCACTGCGG	960.904	1571.99	1349.52	1657.73	1636.04	1950.1	1457.73
DAZ2_CCCTGTTGGGGAGCAAAGG	922.411	1125.75	1295.97	1279.35	1463.61	1380.68	1311.78
DAZ2_CTGCTGAATTTGGATAAGC	754.181	1153.28	1351.66	906.681	1393.64	1117.88	738.901
DAZ2_GTGCCCTGTTGGGGAGCAA	1096.34	1377.85	1501.61	1454.97	1392.8	1856.78	1132.98
DAZ2_TACCACCATTTGTATGCTT	1394.31	1758.89	1482.33	1474.96	1933.43	1733	1486.92
DAZ2_TGACCTGAAATGGTGATCT	1117.73	1942.9	1630.13	1546.36	1799.32	1694.91	1430.37
DAZ2_TTCCATGTATACAATTACC	1246.04	1913.92	2116.39	1826.21	1914.27	2626.16	1997.77
DAZ3_AATTTATCAGTCTCTTCTC	373.527	1679.21	1518.75	1407.86	1758.5	2216.71	1408.47
DAZ3_ACATGGAACTGATATCCAG	1727.92	2292.07	2281.33	1552.07	2564.02	2626.16	1353.74
DAZ3_ATCCAGTGATGACCTGACC	1984.54	2590.53	2197.79	1739.12	2855.58	2730.9	1725.93
DAZ3_CCTCCTTTGCTCCCCAACA	2376.6	3365.66	3103.9	3436.82	3527.82	3471.71	3194.6
DAZ3_GCCACCGCAGTGCCCTGTT	1.42567	0	2.1421	0	0.833017	0	0
DAZ3_GTTGGGGAGCAAAGGAGGT	543.182	386.841	524.813	526.875	420.673	319.938	408.676
DAZ3_TATCCAAATTCAGCAGTTC	1033.61	1908.12	1910.75	2124.63	2070.05	3195.57	2539.63
DAZ3_TCTGTGTTTCAGAAATCTG	1166.2	1871.9	1670.83	2381.65	2143.35	1847.26	2734.84
DAZ3_TGACCTGAACTGCTGAATT	2715.91	3396.08	3830.07	4026.52	3482.01	4231.56	4776.4
DAZ3_TGCCACCGCAGTGCCCTGT	1489.83	2242.81	2506.25	1906.17	2371.6	2885.16	1906.55
DAZ4_AAGGCTGGGTGTTACCAGA	1505.51	2276.13	2506.25	2076.09	2246.65	2197.67	1922.97
DAZ4_ACAGTTTCAGAACGTCTGG	926.688	1366.26	1315.25	1860.48	1846.8	1891.06	1098.32
DAZ4_AGTCACAGATACATTTCCA	1553.98	2384.79	2341.31	2103.22	2348.27	2450.95	2196.63
DAZ4_CACCAGGTCAGGTCATCAC	2661.73	3519.23	2765.44	3052.73	3705.26	3624.06	4017.43
DAZ4_GAGGAGGATTAACTACCAA	543.182	999.7	991.79	1023.76	1278.68	750.331	864.787
DAZ4_GATTAACTACCAAAGGACG	695.729	1041.72	966.085	1108.01	1049.6	1030.28	1266.17
DAZ4_GCCAGACGTTCTGAAACTG	1234.63	2053.01	2049.98	1302.19	2142.52	1931.05	981.552
DAZ4_GTGGACCGAAGCATACAAA	765.587	788.169	878.259	983.785	748.049	1117.88	1041.76
DAZ4_GTTTCGTTTGTTAATGACG	868.235	2057.35	1981.44	2405.92	2145.85	2409.06	2908.17
DAZ4_TTCCTTCAACTCACCATGG	1695.13	2219.62	2255.63	1789.09	2243.31	2447.15	1339.14
DAZAP1_AAACCACCAACCAGTCTCG	1826.29	1093.87	1120.32	1393.58	965.466	577.031	1142.1
DAZAP1_ACAGCAAGAGCCAAGCGCC	1074.96	1238.76	974.653	1227.95	861.339	634.163	1167.65
DAZAP1_AGAGAACACGGCCGAAGGA	1174.76	847.572	811.854	1227.95	556.455	649.398	879.383
DAZAP1_CATATCCTTGCTGCCACGT	1499.81	854.816	816.138	908.109	764.709	620.832	625.785
DAZAP1_CGATGTAGGAGGTGAACGG	1096.34	621.553	544.092	394.085	382.355	398.018	268.194
DAZAP1_GTGGAATTCCTCACAATTG	1826.29	1853.07	1355.95	1749.11	1797.65	1106.45	1399.35
DAZAP1_TAAAGACCCAAACTGTGTG	1569.67	1980.57	1450.2	2365.94	1454.45	1226.43	1824.45
DAZAP1_TTCGAGGACGAACAATCAG	1357.24	889.588	927.527	1414.99	629.76	820.793	1016.22
DAZAP1_TTCGGCCATCTAGCGTGTG	1676.59	1763.24	1692.26	2291.69	1625.22	2113.88	2450.23
DAZAP1_TTGACTGGAGCACGACCCA	1397.16	799.76	893.254	1423.56	480.651	710.339	1337.32
DAZL_AGACATTCTGAAACTGTGG	1170.48	1432.9	1445.91	1777.67	1639.38	1062.65	2127.3
DAZL_AGTCACAGATAAATTTCCA	1130.56	1380.75	1604.43	1303.62	1258.69	1666.34	1320.9
DAZL_GAAGCTTCTTTGCTAGATA	1037.89	2363.06	2118.53	2254.57	2733.96	2279.56	2255.02
DAZL_GACCTGAACTGGTGAATTT	711.411	1035.92	1195.29	1089.45	926.314	1660.63	1147.58
DAZL_GAGGATGATTAAAAACCAA	658.661	1272.08	1257.41	1157.98	1304.5	984.571	892.154
DAZL_GATTAAAAACCAAAGGACG	403.466	727.318	751.875	902.398	692.237	1035.99	726.129
DAZL_GGTAAAATATAGCCTTGGC	660.087	1040.27	891.112	853.851	1150.4	1030.28	746.198
DAZL_TCCAGACATTCTGAAACTG	725.668	953.337	820.422	841.001	1183.72	1093.12	749.847
DAZL_TGAGTTATAGGATTCATCG	1100.62	1463.33	1448.06	1383.58	1387.81	1849.17	1242.45
DAZL_TTCTGGTAAAATATAGCCT	664.364	933.054	978.937	943.805	1002.95	1161.68	1196.84
DBR1_CAAATGATTTGAGGCTTCA	1743.6	983.763	1073.19	1256.5	979.627	805.558	875.734
DBR1_CAAGAGGTCGACAGGCCCC	1532.6	570.843	574.081	773.892	575.614	485.62	899.452
DBR1_CCTGAAGAAAATCTCTATG	1281.68	304.257	334.167	512.596	352.366	188.535	153.253
DBR1_CTGGTGTGGTAAAATACCG	692.877	191.247	158.515	289.853	104.96	142.829	178.796
DBR1_CTGTTACACTAAAGTTACA	1314.47	859.163	850.412	845.284	759.711	537.039	543.685
DBR1_GCATGTGACGATACTTGGG	1227.51	220.224	96.3943	274.146	187.429	66.6538	83.9245
DBR1_GGCGGCAAACTTCACATGA	1419.97	363.659	385.577	435.493	204.922	239.954	175.147
DBR1_TATATTCTTGTCTCATGAT	1084.94	580.985	511.961	725.345	449.829	466.576	578.349
DBR1_TGATCTTATTAATGTGACT	714.263	737.46	616.923	779.603	517.303	660.824	715.183
DBR1_TTATAATTCATCTACAATC	584.526	780.925	683.328	769.608	761.377	563.7	784.512
DCP1A_AGGAACAACCAGCAGTTGT	1002.25	992.456	1173.87	1039.47	1162.06	940.77	1173.12
DCP1A_ATCTGCTCGAGATTCGCAA	1093.49	1309.75	1336.67	1020.91	1179.55	1176.91	873.91
DCP1A_CCCCTCAATCAGAAACCCT	985.141	620.104	569.797	736.768	597.273	691.295	857.49
DCP1A_CCTTATCCTGTGACCCGGA	1843.4	1918.27	2247.06	1794.8	2209.16	1733	1528.89
DCP1A_GAAGACCACGCCTAGACAG	2149.92	2232.66	2240.63	1991.84	1991.74	2020.56	1824.45
DCP1A_GCATCTCCAGGATGTCGAT	577.398	691.097	841.843	536.87	789.7	976.954	565.578
DCP1A_GCTGGAGTGATTAGCACCG	936.668	835.981	942.522	1032.33	820.521	1180.72	844.718
DCP1A_GGGCTCAACGGGATTGTGT	865.384	1030.13	1135.31	945.233	1184.55	1613.02	997.972
DCP1A_GTGTTCGTCACGTTCAATG	1579.65	2338.43	1925.74	2186.03	2040.89	2073.88	2346.24
DCP1A_TGTGGTAGAAGAGGAGACA	1109.17	1102.57	1212.43	705.355	1047.93	1281.66	912.223
DCP1B_AGGCAGCTCTGACAATGGG	1735.05	2294.96	1814.35	1797.66	2214.16	1725.38	2001.42
DCP1B_CAGGGTCTCCTCACAACAT	2165.6	2284.82	2474.12	2570.12	2404.09	2854.69	2920.94
DCP1B_CCTGAATTGAGGATCACTG	2025.88	2026.93	2144.24	2103.22	1928.43	1725.38	1818.97
DCP1B_CGGCCATCGGGCCAACGAG	778.418	705.586	831.133	876.697	683.074	1268.33	996.147
DCP1B_CGTATACCTCAGCCCAACC	1208.97	959.133	968.227	1142.28	1269.52	1068.36	1143.93
DCP1B_GAAGCTTCCAATTAGGCAG	1303.07	2108.06	2013.57	2018.97	2081.71	2211	2154.67
DCP1B_GAGAAGTTCCAATGTTGTG	1234.63	2037.07	2043.56	2166.04	2231.65	2391.92	2384.55
DCP1B_GGCAGGTGCTGGTGTACTA	1129.13	1219.92	1096.75	1230.8	1231.2	1504.47	988.85
DCP1B_GTGATCCTCAATTCAGGAG	938.093	1334.38	1028.21	1090.87	1108.74	763.662	893.979
DCP1B_TAAAACCAAATTCCATAGA	1040.74	2042.87	1917.18	2073.23	2220.82	1993.9	2286.03
DCP2_AAAAACTAGAAGAGAAATT	272.304	1634.29	1445.91	1226.52	1669.37	1131.21	835.596
DCP2_AAACCAAGTTTGGATTTGG	672.918	983.763	903.964	848.14	648.087	609.406	806.405
DCP2_ACGCCGGCTAAACCCACTG	734.222	891.037	826.849	855.279	947.14	738.904	789.985
DCP2_CACCAGGATTACCTCAGTG	1693.7	1686.45	1647.27	1414.99	1244.53	1352.12	1331.85
DCP2_CATGATTGTGCTGCTAGAG	1762.13	1331.48	1677.26	1599.19	808.859	1144.54	1275.29
DCP2_CTGCAGACCATTAAGGGAC	1568.24	1689.35	1640.84	1524.94	1626.88	1032.18	1859.11
DCP2_CTGCCTCAAGGTGAAGATG	2603.28	2058.8	2315.6	2171.75	1596.89	1586.36	2149.2
DCP2_GATGTACAAACGAGCAAGC	665.79	849.021	886.827	763.897	829.684	1001.71	600.243
DCP2_GTAGGTACTACTAGTTCAG	1521.19	2280.48	2332.74	1931.87	2115.03	2765.18	2010.54
DCP2_TTCAATCTGAAAACACACT	1206.12	1392.34	1263.84	1497.81	901.324	1060.75	1249.75
DCPS_AATATTACTTTACCCCACC	1157.65	940.298	972.511	675.371	854.675	523.708	372.187
DCPS_CGCGAATTGGACGTGGAGG	1129.13	1031.57	878.259	696.788	941.309	771.279	426.92
DCPS_CTCAAGTGGAACCAACAGC	1116.3	828.737	929.669	935.238	821.354	767.47	760.794
DCPS_GAGAAGACGCCATTTCAGG	1946.04	1632.84	1606.57	1839.06	1386.97	1243.57	2774.98
DCPS_GCAGATGTAAAGACGACCG	772.715	418.715	336.309	528.303	265.732	108.55	414.149
DCPS_GGTAAGCGGACAGGAGCAC	979.438	776.579	1032.49	898.114	766.375	1125.5	640.381
DCPS_TAGGTGCTGTAGATATCAT	816.911	294.115	278.472	446.915	160.772	43.801	350.294
DCPS_TATAACATTCTCGACAAGA	949.499	1451.74	1396.65	1507.8	1191.21	822.698	1465.03
DCPS_TCCTGGTACCTTCCCGTGT	1521.19	1458.98	1469.48	1195.11	1632.71	1068.36	1209.61
DCPS_TCGGATCAGGCGGAGGTCC	1204.69	585.332	571.939	772.464	385.687	432.297	549.158
DDX1_AAATTTAACTTCGGTGAAG	734.222	1608.21	1953.59	1803.37	1734.34	2536.65	1795.25
DDX1_AGATGAACCCATATGACAG	822.614	337.58	436.987	436.921	254.07	483.716	182.445
DDX1_CAACATGGTGTACAGTATC	685.749	279.626	287.041	346.966	174.1	239.954	284.614
DDX1_CACCTGGACTATTAGCACC	1388.61	1243.11	1508.03	1229.37	1243.69	1342.6	1107.44
DDX1_CACTTACCTAGGTCCAAAG	2177	1135.89	1058.19	1402.14	1172.05	750.331	921.345
DDX1_CCGGGAAGACTAGATGACT	1377.2	411.471	616.923	612.545	432.336	681.773	569.227
DDX1_GAGAGCTTTCGGAGCATTG	1206.12	720.074	745.449	781.031	686.406	594.171	724.305
DDX1_GTTACCTGGATATAGATAA	851.127	662.12	773.296	669.659	676.409	708.434	456.111
DDX1_TCCCATTGATCTTAGGAGG	1110.6	362.21	289.183	571.138	272.396	201.866	330.225
DDX1_TTCCATCAGAGGTAACCTG	1802.05	1227.17	1090.33	946.661	1037.94	927.439	777.214
DDX17_AACAAAACAATAATATTTG	843.999	795.414	786.149	692.505	766.375	575.127	523.616
DDX17_ACATCTGTAGCAATAAGGA	1254.59	695.444	805.428	813.872	752.214	455.15	505.372
DDX17_ATTACACCCAGATCAACGT	1365.8	676.609	771.154	765.325	583.112	373.261	660.449
DDX17_CATGATGGAAGGCAAACAC	1106.32	512.89	486.256	506.885	482.317	270.424	428.745
DDX17_GATCTGGGTGTAATCACGA	876.789	488.259	529.097	466.905	414.009	142.829	264.545
DDX17_GGCTCTGGGAAGACGTTGG	431.979	382.494	351.304	237.022	349.867	186.631	120.413
DDX17_GGGACCGGGATCGTGACCG	918.134	1141.69	976.795	873.841	1047.1	801.749	711.534
DDX17_GTCTGGTGACGACCGATGG	546.033	853.367	730.454	915.249	726.39	657.016	1262.52
DDX17_TGACAGAATGCTTGATATG	1442.78	1117.06	809.712	1152.27	847.178	544.656	727.954
DDX17_TTTCCAAGTCTCGAATCTG	1484.13	2239.91	2184.94	2137.48	2354.94	2007.23	1704.03
DDX19A_AAGTCAAAGCAGATACCAA	1551.13	615.757	672.618	505.457	586.444	310.416	430.569
DDX19A_AGCGCCAGCTCATATGTTG	791.249	120.254	115.673	142.784	74.1385	20.9483	36.4889
DDX19A_ATGTCATGATAGCCACTCA	1427.1	272.382	109.247	244.161	159.106	62.845	114.94
DDX19A_CACACAGAGTCTTCAAAGG	1447.06	144.884	216.352	265.579	89.1328	49.5142	91.2223
DDX19A_CCAAGTGGAAGTCCTGCAA	930.965	830.186	882.543	723.917	837.182	1274.04	873.91
DDX19A_CTGGGCAATCAGATTCTGT	909.58	324.54	248.483	332.688	269.064	74.2713	202.514
DDX19A_GCCCATGGCATAGACTCCC	906.729	318.745	252.767	265.579	232.412	129.499	87.5734
DDX19A_TACTGCTTGATGGTATCCA	1525.47	1519.83	1484.47	1190.82	1589.4	1194.05	844.718
DDX19A_TTATTGCCTCGAACGGCAT	715.688	192.696	192.789	192.759	154.108	129.499	47.4356
DDX19A_TTGGAGCACCAGTCCAGCA	1516.92	1319.89	1246.7	976.646	1117.08	609.406	698.763
DDX19B_AAATCAAACCAGATACCAA	1217.53	1663.27	1259.55	1844.78	1543.58	1081.7	2198.46
DDX19B_ACGGCTCAGCAAGCATCAG	2134.23	2331.19	2109.96	2417.34	2318.28	2534.75	2727.55
DDX19B_AGATCCCTACCTCTGGATG	1340.13	333.233	222.778	215.605	339.038	91.4109	182.445
DDX19B_AGGGCGAGCTCATACGTTG	1223.23	1001.15	1023.92	1110.86	1006.28	1256.9	1028.99
DDX19B_CAGTCCAGCACAGTCCCAG	3086.58	2108.06	2064.98	2421.62	1975.92	2527.13	2461.18
DDX19B_CCTGCAAACAAATACCCCC	1502.66	1543.02	1621.57	1356.45	1860.13	2361.45	1255.22
DDX19B_CTAAGCATGGCCAGCACGA	1518.34	1177.91	1400.93	1060.89	1131.24	1858.69	1262.52
DDX19B_GTTATCAAACTGAAGCGTG	845.425	268.036	263.478	501.174	306.55	521.804	516.318
DDX19B_GTTGATAACACAAACCAAG	939.519	537.52	664.049	763.897	561.453	538.943	623.961
DDX19B_TGGGGAGAGACATAGACAC	775.567	776.579	670.476	753.902	785.535	761.757	881.207
DDX25_AAGTGATGTATGCCATTCG	866.81	1274.98	1163.16	793.882	1153.73	1237.86	594.769
DDX25_ACCTGTGGGAACAATTCCA	1491.25	1119.95	1201.72	1135.14	882.164	925.535	1147.58
DDX25_AGTACTCTTAATACCCCAA	662.938	869.305	816.138	1332.18	858.84	959.814	1384.75
DDX25_ATACTTCGATTCCCTCGAA	738.499	840.328	756.16	935.238	983.792	849.359	607.541
DDX25_ATGGCTCTCCCTATGATGC	1266	1453.19	1495.18	1537.79	1683.53	1685.39	1578.15
DDX25_ATGTGATGATTGACACTCA	1538.3	1793.67	1816.5	2317.39	2205.83	2195.77	2546.93
DDX25_CTTCTGTAAAACTTCCACA	806.931	1589.38	1593.72	1370.73	1748.5	1683.48	1749.64
DDX25_GTACTGCAGTCCGAAACAT	1032.19	796.863	925.385	1195.11	857.174	1432.1	1355.56
DDX25_GTTATCAAGTTACGCAAAG	1355.82	2368.85	2191.36	2331.67	2568.19	2062.46	2656.39
DDX25_TAGTTTAAAACACCAATCT	838.296	1372.05	1289.54	722.489	1316.17	1136.92	653.152
DDX39A_AAGAACTGTCCCCATGTCG	1957.45	1511.14	1338.81	2324.53	1537.75	1013.14	2585.24
DDX39A_CCCCTAAGAAAGACATCAA	1116.3	877.998	1338.81	1307.91	948.806	877.925	1368.33
DDX39A_CCCTCCCCACCTAGACATG	1773.54	780.925	747.591	1033.76	729.722	586.553	1049.06
DDX39A_CTGGTCATGTGCCACACGA	1719.36	1037.37	938.238	863.846	883.831	668.442	706.061
DDX39A_GAGCCTGTCAACGGACAGG	1086.36	1247.45	1595.86	1443.55	1379.48	1167.39	1395.7
DDX39A_GAGCTGTGGATGGAAACGT	389.209	181.105	179.936	194.187	182.431	85.6977	109.467
DDX39A_GCATGAACTTCCTGCACAC	1613.86	733.114	976.795	1223.66	698.901	559.892	1222.38
DDX39A_TCAAAGCCACAGTCCACGA	1723.64	1211.23	1535.88	1517.8	1069.59	700.817	1421.24
DDX39A_TCCGGGATGGGCAAGACAG	1774.96	570.843	696.181	669.659	459.825	548.465	678.694
DDX39A_TTTGACGTAGTACTGCTGC	952.35	1044.61	848.27	629.68	1098.75	502.76	509.02
DDX39B_AGGACATCCATTCCCAGAA	1012.23	292.666	364.156	268.435	261.567	207.579	198.865
DDX39B_CAGCATGAGTGCATCCCTC	1792.07	282.524	379.151	331.26	254.903	171.395	173.322
DDX39B_CATTCCCAGAATGGCCTGA	976.587	339.029	327.741	451.199	318.212	264.711	302.858
DDX39B_CTGCCAAGAAGGATGTCAA	1258.87	450.59	554.803	603.978	340.704	398.018	574.7
DDX39B_CTGCCTAAGGTGTCTGTAC	1082.09	812.8	957.516	1099.44	681.408	498.951	1299.01
DDX39B_GACTATGAAGATGATGAGG	1335.86	268.036	154.231	321.265	280.727	118.072	394.08
DDX39B_GAGCTGTGGATGGAGACAT	799.803	99.97	87.8259	98.5213	32.4876	36.1835	45.6111
DDX39B_GTCACGAAAGCCAGAGCTG	821.188	160.821	190.646	174.197	101.628	140.925	69.3289
DDX39B_GTTATGGCAGAGAACGATG	1056.42	501.299	567.655	636.819	421.506	354.217	514.494
DDX39B_TCAAAGCCACAGTCGACAA	1749.3	673.711	672.618	608.262	567.284	538.943	461.585
DDX3X_ACACAGAAAGTAGTTTGGG	982.289	457.834	541.95	384.09	393.184	498.951	244.476
DDX3X_ACTAAACATCATAGTGTGG	764.161	162.27	224.92	902.398	146.611	137.116	921.345
DDX3X_ATCTCGTAGTGATTCAAGA	798.377	382.494	621.208	903.826	329.875	738.904	1269.81
DDX3X_CACCACCATAAACCACGCA	1310.19	315.847	293.467	960.94	372.358	180.917	1313.6
DDX3X_CGATAAAGACAGTTCAGGG	825.465	696.892	640.486	1197.96	704.732	485.62	1346.44
DDX3X_GTGGACGGAGTGATTACGA	801.229	462.18	458.408	930.955	546.459	554.178	1610.99
DDX3X_TATTCAGATGGTCCAGGCG	1197.57	692.546	946.806	1380.73	782.203	1133.11	1510.64
DDX3X_TCACACTTTCAATATGTGG	1428.53	673.711	689.755	2210.3	637.258	716.052	2966.55
DDX3X_TCATGACATGACAGATACT	838.296	172.412	162.799	638.247	102.461	114.264	1054.53
DDX3X_TTCCAAGCGTTCACTTGGT	692.877	325.989	685.47	1682	303.218	761.757	2517.74
DDX3Y_ACAGCCAATTCTCTTGTTG	1384.33	1754.55	1912.89	1112.29	2064.21	1713.95	753.496
DDX3Y_AGATTCGGGACTTAGAACG	1047.87	1815.4	1550.88	1993.27	2115.03	2024.37	2891.75
DDX3Y_AGTTTAGCGATATTGACAT	675.769	1260.49	801.144	1377.87	1217.87	1155.97	1561.73
DDX3Y_CAACTATACGACGTATCTG	1680.87	2106.61	1915.03	1727.69	2134.19	2041.51	1913.84
DDX3Y_CTTCCACCAAGTGAACGCT	1633.82	1424.21	1591.58	2998.47	1518.59	1281.66	3937.15
DDX3Y_GTGGACGGAGTGACTATGA	1628.12	2080.54	2217.07	2046.1	1970.92	2588.07	1815.32
DDX3Y_TATATATCTGACTCAGTAT	771.29	1376.4	1493.04	1210.81	1391.97	1512.09	1382.93
DDX3Y_TGATAAAGACAGTTCAGGT	729.945	1325.69	1169.58	1213.67	1659.37	1870.11	1171.29
DDX3Y_TTCTGTGTGATGTTCTCAG	1464.17	1876.25	1867.91	1544.93	1975.92	2104.35	1778.83
DDX3Y_TTGGCTGTACAGATCTATG	1308.77	1257.59	1403.07	1539.22	1327	895.065	1647.47
DDX4_AAATACGACACTATTCTTG	1612.44	2086.33	1771.51	1887.61	2175.01	2052.94	1714.98
DDX4_ATAATACATCCACAATGGG	1371.5	1447.39	1171.73	1116.57	1538.58	1264.52	1328.2
DDX4_ATAATCCAACACGGAACAG	2313.87	2509.39	2561.95	2438.76	2671.48	2685.19	2517.74
DDX4_CAATTCGACAAATAGTACA	1837.69	2171.81	2195.65	2087.51	2433.24	1896.78	2211.23
DDX4_CATATGAGCCAAAATTGGT	1002.25	1009.84	518.387	646.814	862.172	710.339	527.265
DDX4_GATGAAGCTGATCGCATGT	1793.5	1799.46	2032.85	2368.79	1693.52	2022.47	2833.36
DDX4_GCCGTGGAGGATTTGGTCT	1143.39	1583.58	1330.24	1534.93	1368.65	1414.96	1381.11
DDX4_GTGGCAGTGGAAGTGAACG	1177.61	1306.85	1604.43	1303.62	1476.11	2108.16	1501.52
DDX4_TTGCTTTAGAAATGGATGA	541.756	1021.43	1083.9	1389.29	1145.4	1135.02	1348.27
DDX4_TTTCCAAAATTCCGCCCAG	1435.65	2474.62	2463.41	2097.5	3171.29	3058.46	1370.16
DDX41_ACAGCGGTAGTGAACCCCG	1073.53	457.834	244.199	268.435	269.897	285.659	145.956
DDX41_CAACACCCATTCAGATCCA	1467.02	286.871	182.078	289.853	190.761	87.6021	249.949
DDX41_CCCAGCGGTGTACACATGA	152.547	155.026	38.5577	167.058	138.281	11.4264	135.009
DDX41_CGCTGCCGTAACGGCACAT	1117.73	385.392	419.851	522.591	289.89	337.078	397.729
DDX41_CTGACCGCATGATCGACAT	1994.52	956.235	683.328	902.398	806.36	813.176	862.963
DDX41_GCCAGCCTATCTTACCGAG	711.411	66.6467	85.6838	71.3922	21.6584	36.1835	18.2445
DDX41_GCCTGTGACCATCAATGTG	1971.71	308.603	327.741	326.976	386.52	142.829	249.949
DDX41_GCGCGCAAAGAGTCTGCCA	1177.61	607.064	516.245	688.221	610.601	378.974	1452.26
DDX41_TGATCGACATGGGCTTCGA	1062.13	631.695	518.387	605.406	483.15	266.615	782.687
DDX41_TGCTCAGAACATAACGGGG	808.357	157.924	98.5364	95.6656	226.58	81.8889	41.9623
DDX42_ACCTCTGAATGATCAATGG	1492.68	476.669	503.392	735.34	488.981	457.054	456.111
DDX42_ATCTGCTTCATCAAACACA	1268.85	1331.48	1370.94	1135.14	1305.34	1413.06	731.603
DDX42_CAGCCATGAATGCCTCCAA	1849.1	560.701	604.071	571.138	343.203	424.68	335.698
DDX42_CCTGGCACTGTATTGGAGT	1062.13	199.94	162.799	279.858	103.294	142.829	153.253
DDX42_CGGCCAATCCTATGCGTGT	718.54	140.538	68.547	132.79	55.8121	30.4703	54.7334
DDX42_CTACAAAATTGGATCTAAG	1441.36	1021.43	1000.36	866.702	1067.93	919.822	715.183
DDX42_CTGATCGACCCTATTCGAG	1449.91	862.06	837.559	860.99	937.977	923.631	470.707
DDX42_GCGAATAACCTTAAACAGG	700.006	449.141	351.304	573.994	367.36	304.703	653.152
DDX42_GGTAAATTCTACCAGACGC	399.189	178.207	111.389	249.873	140.78	9.52196	401.378
DDX42_GTGATTGTGTGTCCTACCA	1114.88	184.003	162.799	164.202	119.121	152.351	52.9089
DDX43_AAGGCGTCATCAAATGTGC	1495.53	1897.98	2049.98	1530.65	1942.59	2290.98	1744.17
DDX43_AAGGTCAAAGGAATAGACC	698.58	824.39	664.049	873.841	937.144	695.103	1131.16
DDX43_AGATGGCTTACTTGGATTG	2081.48	3071.54	3073.91	1946.15	3287.92	2989.9	1766.06
DDX43_AGGGATATAGTGTCGGCAG	1573.94	1315.55	1338.81	1002.35	1506.93	952.196	1220.55
DDX43_ATATCATAATTGCAACTCC	825.465	585.332	597.645	772.464	580.613	1142.64	662.274
DDX43_CATGGCCCATTGTGTTGCA	1536.88	1812.5	1852.91	1687.71	1517.76	2287.18	1578.15
DDX43_GAAGTGCTAATTCCCGAGT	778.418	893.935	709.033	866.702	1232.86	931.248	976.079
DDX43_GACATGGCACTTGTGGCAG	1230.36	1334.38	1306.68	1225.09	1436.12	1115.97	1395.7
DDX43_GTTAGATGTGCGCCCAGAT	848.276	853.367	773.296	908.109	696.402	681.773	1264.34
DDX43_TTTGATCCCAATCTATCAA	779.844	1430.01	1220.99	1739.12	1837.63	1319.74	2209.4
DDX5_AGTCAACAAGAGCGTGACT	1618.14	788.169	661.907	424.07	693.07	279.946	207.987
DDX5_AGTCTACTTGTATCTACGG	591.655	286.871	280.614	138.501	267.398	150.447	62.0312
DDX5_ATTCCTAGAGAGAGGCGAT	489.006	463.629	302.035	369.812	463.99	148.543	257.247
DDX5_CCACTGCTATTCAAGCTCA	1716.51	1579.24	1171.73	809.588	1310.33	702.721	509.02
DDX5_CCTTATCTGGAAAGAAGTT	893.898	756.295	886.827	682.51	899.658	1022.66	594.769
DDX5_GCTTCATCAAGGACAAGGT	969.458	657.774	589.076	394.085	562.286	432.297	213.46
DDX5_GGATTGGATATGGTTGGAG	856.83	722.972	713.318	384.09	631.427	384.687	200.689
DDX5_GTGTGTCATGACGTAGAAA	1089.21	1060.55	987.506	811.016	1115.41	516.091	439.691
DDX5_TGATAGGCAAACTCTAATG	858.256	421.613	334.167	245.589	401.514	209.483	131.36
DDX5_TGTGCGCCTAGCCAAATCA	1435.65	1341.63	991.79	831.006	1045.44	822.698	547.334
DDX53_AAAATACAGATCATAAACG	1123.43	1784.97	1649.41	1774.81	1716.85	1952	2233.12
DDX53_AAGCAGAGTGGTGGTTCAC	1556.84	1164.87	1315.25	1320.76	1248.69	1352.12	1479.63
DDX53_AATCAAGATGAATAAACCC	804.08	947.542	996.074	819.583	873.834	1115.97	775.39
DDX53_AGAGAGTTGGCTCTTCACG	1266	1602.42	1893.61	1526.37	1731.01	1919.63	1714.98
DDX53_AGTTGCACAAACCGGAACA	1685.15	2174.71	2150.66	1997.55	2124.19	2311.93	2045.2
DDX53_CGTCTTTAAACCTGCAAGT	707.134	1098.22	1124.6	1327.9	1225.37	1565.41	1408.47
DDX53_GACATGCAGCTTGTTGCTT	1418.55	1982.01	2266.34	1866.19	1921.77	2058.65	1974.05
DDX53_GCCTCATCTATAACCAAGT	1315.9	2045.76	1962.16	2013.26	2371.6	1835.83	2214.88
DDX53_TGCGATCCCAATTTGACAA	982.289	1486.51	1857.2	1604.9	1685.19	2188.15	1773.36
DDX53_TGTTATGACAAGTGCAACT	729.945	914.219	1231.7	988.069	932.978	1220.72	1058.18
DDX59_AAACTCAGCAATCCACAGA	1082.09	959.133	873.975	935.238	972.963	832.22	722.481
DDX59_AACCCATCTGTGTTGTCTG	1591.05	1308.3	1238.13	2527.29	996.288	944.579	3148.99
DDX59_ATATCCAGAAGTCGCCCAG	0	0	0	0	0	0	0
DDX59_ATCATGCGAGCTTTATTCG	1112.03	624.45	698.323	743.907	603.937	632.258	676.869
DDX59_ATTCAGTAAGTCCCGAGCA	1358.67	763.539	694.039	696.788	681.408	487.525	808.23
DDX59_CTAGCTGTTCTATGCTAGT	594.506	679.506	610.497	663.948	692.237	620.832	478.005
DDX59_GACCCAGAAGACCTTCAGT	1020.78	1121.4	959.659	1039.47	963.8	843.646	1328.2
DDX59_GTTGTGATTTAAGACCTCA	640.128	354.966	329.883	591.128	349.034	251.38	439.691
DDX59_TATATCCAGAAGTCGCCCA	1136.26	389.738	364.156	404.08	226.58	302.798	209.811
DDX59_TGCAGACGATAAAGCTGTG	1481.28	354.966	415.566	481.184	268.231	264.711	394.08
DDX6_AAATCTTGCATAGTGCACG	909.58	1570.54	1231.7	1225.09	1300.34	1096.93	1459.56
DDX6_AACACTTACTTAATAGTGG	1067.83	867.856	822.564	668.231	837.182	816.985	423.271
DDX6_ACACTAAGAGGGAAAGTAG	1841.97	1709.63	1203.86	1153.7	1398.63	557.987	1399.35
DDX6_CGTGGTGATTGCTACCCCT	1596.75	405.675	439.129	458.338	219.083	167.587	399.554
DDX6_GCAGATAAGTTGCTGTCAC	1438.5	1760.34	1499.47	1355.02	1523.59	1243.57	910.399
DDX6_GCCACCAGTGGGTTTCACA	1479.85	1789.32	1799.36	1559.21	1823.47	1108.36	1390.23
DDX6_GTCAGCAAACACATGGGAG	2164.17	1802.36	1355.95	1426.42	1535.25	1013.14	1120.21
DDX6_TGAAACGGGAGTTACTGAT	1144.82	1012.74	1398.79	986.641	766.375	761.757	667.747
DDX6_TGAAGAAGGACAATATACA	1278.83	889.588	464.835	733.912	515.637	220.91	379.485
DDX6_TGGAGGAACTAACTCTGAA	956.627	467.976	456.266	415.503	249.072	106.646	366.714
DEK_AAAGCCTTCTGGCAAAGTG	978.012	1402.48	1430.92	1113.72	1357.82	870.308	1036.29
DEK_AAATAGTGAACTAGTGAAG	721.391	1012.74	766.87	616.829	792.199	396.114	437.867
DEK_AGAAAGAACCCGAAATGCC	560.29	860.612	968.227	890.975	878.832	788.419	810.054
DEK_AGAATGTGGGTCAGTTCAG	1739.32	2177.61	1777.94	1343.6	1775.16	1129.31	1083.72
DEK_AGCCATTTACAATTGCACA	1572.52	2264.54	2167.8	1889.04	2174.17	1965.33	1950.33
DEK_ATGTTAAAGAGCATCTGTG	613.04	683.853	582.65	494.034	494.812	521.804	341.171
DEK_CTAGAAAAGAGTCTCATCG	1354.39	1838.58	1803.64	1533.51	1803.48	1256.9	1893.77
DEK_GAACAGTTCTGGAATGGCA	1370.07	1453.19	1229.56	1509.23	1518.59	1285.47	1439.49
DEK_GAAGATGAAAAGAAAAACA	623.019	1967.53	1512.32	1590.62	1884.28	1298.8	1470.5
DEK_TGTAGATTTCTAAGTTCAT	992.269	1403.93	1463.05	1580.62	1380.31	815.08	1605.51
DENR_AAGAAGACCGTACCACAAA	848.276	1516.94	1685.83	1256.5	1439.45	1037.89	1178.59
DENR_AAGAAGCTGGAATTAGTGA	912.431	747.602	848.27	485.467	937.144	641.78	496.249
DENR_AATTTGCAAAACTTACTGT	550.31	507.094	481.971	365.528	443.998	344.695	204.338
DENR_CTTAATAAATAAAGGTGGA	491.857	770.783	775.438	671.087	844.679	830.315	485.303
DENR_GGCATATATTCACAGTACT	1069.26	443.345	471.261	329.832	360.696	108.55	102.169
DENR_GGGTAATCGGCATCTAACT	923.837	385.392	389.861	208.465	216.584	398.018	111.291
DENR_GTCTGTTCATTACCAACAG	1224.65	691.097	685.47	592.556	512.305	377.07	321.102
DENR_GTTGGTAATGAACAGACTG	709.986	250.649	231.346	292.708	129.951	45.7054	109.467
DENR_TGTTGCTAAATGTAGACAA	752.756	460.731	584.792	384.09	496.478	403.731	342.996
DENR_TTCGAGTCCTTTATTGTGG	1261.72	669.365	576.224	491.179	524.8	358.026	246.3
DHX15_AATGGGAAGCTTTCAAAGG	1059.28	514.339	655.481	551.148	469.821	323.747	485.303
DHX15_CAGAGAGTTGCTGATGAGA	1201.84	197.042	186.362	169.914	121.62	156.16	85.749
DHX15_CATAGTATCGAGGAGTATG	1016.51	424.51	464.835	436.921	358.197	219.005	335.698
DHX15_GAACGCAAAATCTCAGGAT	1214.67	195.594	280.614	498.318	179.932	327.556	384.958
DHX15_GCCCAGGAATAGTTAGGAG	1431.38	498.401	520.529	761.041	523.134	268.519	505.372
DHX15_GGGACTCAACTCTGATTCG	1301.64	1214.13	1403.07	1662.01	1077.09	1365.45	1461.38
DHX15_GGGTCTGGTAAAACAACAC	831.168	89.8281	113.531	124.223	55.8121	55.2274	10.9467
DHX15_GTGGAAGTGTAGAATACAA	402.04	62.3002	38.5577	57.1138	32.4876	22.8527	32.84
DHX15_TACACCATAACGCTCCAGG	1873.34	709.932	685.47	658.236	480.651	411.349	581.998
DHX15_TTAGAATATCATAGTATCG	772.715	875.1	1004.64	719.634	882.164	1205.48	675.045
DHX29_AATACATCCCAGTTCAGAC	1786.37	1525.63	1289.54	1247.94	1290.34	1317.84	1069.13
DHX29_ATTCTACAAATGATTCTAG	1203.27	1170.66	1278.83	1345.03	1417.79	1306.41	1236.97
DHX29_CCAATACACTCTTATATGG	869.661	388.289	535.524	219.888	366.527	245.667	111.291
DHX29_CGGATCTGATATCCACACA	1130.56	967.826	916.817	893.831	828.851	775.088	976.079
DHX29_CTGCTACTGAAGAAGAGAA	1066.4	1253.25	1377.37	1863.34	1328.66	1304.51	1333.67
DHX29_GCTACCTGTATTTAAACAT	356.418	128.947	79.2575	149.924	64.9753	49.5142	107.642
DHX29_GGAAGTAAATATGAAAGAG	804.08	1425.66	1623.71	1519.23	1326.16	1704.43	1231.5
DHX29_GTTGTACAATAGAGTAACC	484.729	278.177	269.904	167.058	251.571	213.292	74.8023
DHX29_TGGCAATAAAAAGATCACG	709.986	1041.72	1161.02	1063.74	1290.34	1194.05	1058.18
DHX29_TTACTCTATTGTACAACAG	1025.06	386.841	443.414	252.729	274.895	239.954	80.2756
DHX30_AAATGGCCCAAGAGCGTGG	1417.12	1072.14	1156.73	1801.94	969.631	1340.69	2092.64
DHX30_ACACACGCCATGTATAACC	1451.34	899.73	1480.19	1460.69	880.498	1024.56	1727.75
DHX30_ATCAATGACATCGTGCATG	1890.44	2363.06	2349.88	3196.94	2429.08	2020.56	4617.67
DHX30_CACAGTATGGAACTGCATG	1315.9	970.723	1253.13	1122.29	769.707	910.3	1257.04
DHX30_CCAGAGAGTATTCGACCAG	1200.42	1080.84	1028.21	1196.53	982.126	582.744	1423.07
DHX30_CTGCACATCGATGCTCGCG	1198.99	899.73	1152.45	996.636	947.973	995.998	751.672
DHX30_CTGTGATAGGGTCACTCAG	1164.78	867.856	1171.73	1196.53	636.425	626.545	1094.67
DHX30_GAGGATGGTGTCCCGATGT	1412.84	749.051	1026.06	1821.93	445.664	407.54	2019.66
DHX30_GTGCTCATGAGTGCCACAG	546.033	170.963	192.789	284.141	102.461	28.5659	169.673
DHX30_TGGAGCGCTATGTGACCGA	853.979	456.385	593.36	725.345	315.713	209.483	653.152
DHX32_AAAAATAAACACCCTGTGG	537.479	1596.62	1150.31	995.208	1470.27	1300.7	689.641
DHX32_ATATGGCAATCCATCAAAG	1207.55	1257.59	1319.53	1652.02	1336.16	1194.05	1806.2
DHX32_CCAGATCTTGGAGAACTGG	1603.88	2022.58	1799.36	1677.72	2124.19	1879.64	1811.67
DHX32_CCATCCACTACCAGCACGG	1201.84	1018.54	966.085	930.955	821.354	1112.17	862.963
DHX32_GAAGCCAACCTAACAAGCA	1494.11	1884.94	1765.09	2246	1703.52	1567.32	2521.38
DHX32_GGGGGCGTGATATGCACAC	715.688	875.1	886.827	763.897	730.555	986.476	530.914
DHX32_GTCAGATTTGTTATCGATG	1072.11	1529.98	1503.75	2157.47	1641.88	1645.4	3112.5
DHX32_TACCAACGAAACAATCCTG	1702.25	1311.2	1675.12	1516.37	1335.33	1599.69	1808.03
DHX32_TGGCAGCACTGGATAATGA	1793.5	2155.88	1970.73	1890.47	2355.77	2319.55	2382.73
DHX32_TTGCAACTGATGTGTTACT	1582.5	1903.78	2277.05	1589.19	1943.43	1809.17	1452.26
DHX33_AAGCAAAGAAGTATAACCC	1039.32	185.452	179.936	229.883	180.765	177.109	175.147
DHX33_AGAAGCTGAAGCATCACAC	1308.77	189.798	169.226	267.007	76.6375	125.69	118.589
DHX33_AGATGGCAGCTACTCGACG	1344.41	198.491	207.783	499.746	201.59	127.594	182.445
DHX33_CAGCTCCGAGTCTTCCAAG	1927.51	389.738	432.703	498.318	321.544	220.91	193.391
DHX33_CGTGCAGGTAATCATTCTG	2442.18	959.133	873.975	975.218	968.798	849.359	571.052
DHX33_GCCCATCTTCCAAGCGCGG	1823.44	212.98	104.963	234.167	151.609	28.5659	122.238
DHX33_GGATCAAGTTTCTGACAGA	946.647	917.116	811.854	909.537	732.222	529.421	583.823
DHX33_GTTTCCCTCATACTTTCAG	987.992	1167.77	983.222	1006.63	1327	816.985	709.709
DHX33_TCTCGGCACGTCTTGCTCA	1836.27	1508.24	1471.62	1594.9	1439.45	1607.31	1902.9
DHX33_TGGTGATGCTGCTGACTGC	1606.73	434.652	436.987	542.581	293.222	270.424	277.316
DHX34_AAGAGCGAGATGTTGATGG	1428.53	1425.66	1685.83	1337.89	1666.87	1767.28	1764.24
DHX34_ATGCATTTCCGGACTCCAG	1725.07	1580.69	1473.76	2048.96	1601.06	1574.93	1437.66
DHX34_ATGCTCCTCTATGCCCCGG	1636.67	1612.56	1653.7	1296.48	1533.58	1904.39	1371.98
DHX34_CCCGTCCCAGAAATTCGGA	1737.9	1618.36	1908.61	1934.73	1588.56	1658.73	1627.41
DHX34_CTCCTCAGGCGGGTACTTG	1220.38	1379.3	1448.06	1514.94	1412.8	1952	1421.24
DHX34_GAGGTTGATGCGGTAACGT	1522.62	1406.82	1214.57	1247.94	1621.88	1750.14	1054.53
DHX34_GGATCTGGTAGCCGACCTG	926.688	814.249	1073.19	816.727	997.954	1491.14	997.972
DHX34_GGCGACTGGACGCTAAGTG	1070.68	833.084	1124.6	1108.01	846.345	1689.2	1154.87
DHX34_GTTCCCATACTGGGCGATG	1131.99	925.809	1169.58	1142.28	1030.44	1544.46	974.254
DHX34_TGAAACGCCAGCACGAGGA	1307.34	1696.59	1692.26	1729.12	1761.83	1531.13	1700.38
DHX35_AAACCTCTATCACAATCAG	1208.97	821.493	766.87	842.428	576.447	592.266	487.127
DHX35_AGGCAGTCCTGCATACATG	2266.82	893.935	691.897	1115.15	638.924	498.951	830.123
DHX35_CTTGAACCATCGACTGTGC	1355.82	1372.05	1347.38	1436.41	1233.7	969.336	972.43
DHX35_GAAACCAGTGATCCAGCAA	886.769	1412.62	1407.36	1326.47	1377.81	1392.11	1375.63
DHX35_GTGAAAATTCACCAGACAG	968.033	737.46	681.186	772.464	533.964	510.377	412.325
DHX35_GTGACCCAGCCTCGAAGAG	697.155	531.725	469.119	519.736	457.326	363.739	423.271
DHX35_GTGTACAAGGTCCTCTCGT	1381.48	604.167	486.256	611.118	388.186	439.915	222.582
DHX35_TCTCAGGAACCGTAGACTG	1196.14	489.708	679.044	688.221	399.015	533.23	439.691
DHX35_TTGTGTATGTGATCGACTG	871.087	270.933	152.089	396.941	180.765	112.359	207.987
DHX35_TTTGACGTACCTTGAATAC	356.418	212.98	158.515	119.939	179.932	74.2713	63.8556
DHX36_AAAACAATGTATCGGATGA	858.256	1373.5	1163.16	1036.62	1341.99	1060.75	899.452
DHX36_AGTACGATATGACTAACAC	933.816	414.369	308.462	322.693	239.909	232.336	169.673
DHX36_ATGAACTGAGTAACTTGAG	1084.94	273.831	278.472	476.9	116.622	81.8889	268.194
DHX36_CAAGTTTGTTCTCTGAGCA	1512.64	2807.85	3033.21	2785.73	2907.23	2879.44	3094.26
DHX36_CAGTACAATGTCCGCTGAG	2068.65	1209.78	1053.91	1270.78	1112.91	883.638	1149.4
DHX36_CCTACAGTTAACCAGACAC	1713.66	814.249	754.017	989.496	783.869	876.021	576.525
DHX36_CTGCATTTCAATATACCGA	976.587	1093.87	1077.47	922.388	971.297	1180.72	935.941
DHX36_GAACTTTGTTTACAAATAA	523.222	1327.14	1197.43	1239.37	1480.27	1256.9	972.43
DHX36_GTCCAATGATACATATACC	1819.16	711.381	728.312	723.917	467.322	453.246	368.538
DHX36_GTGGTACGCGAAAAAACAG	1050.72	559.253	629.776	643.958	608.102	725.574	436.043
DHX38_AGATGGTTACACGGACTAT	1092.07	849.021	899.68	978.074	623.096	603.693	748.023
DHX38_ATCATGTACCAATCCCGAT	1345.84	356.415	289.183	326.976	283.226	205.674	299.209
DHX38_CAAACACTGGGAACTGGCG	1164.78	718.625	698.323	842.428	533.964	624.641	757.145
DHX38_CAGCGGAGACAGATCAATG	1407.14	318.745	280.614	249.873	255.736	344.695	175.147
DHX38_CAGGCCAAAATCTTCCAGA	1387.18	1634.29	1867.91	1779.09	1695.19	2650.92	1778.83
DHX38_CCACAGGAGGATTACGTGG	896.749	53.6071	109.247	135.645	49.148	291.372	80.2756
DHX38_CGATGACAGAAGACACTTG	1819.16	1069.24	981.08	1185.11	917.151	896.969	1158.52
DHX38_GATGGCACTGTAGTGATCC	871.087	294.115	325.598	237.022	197.425	173.3	89.3979
DHX38_GTGACTCTTCATAGATGAG	1441.36	1351.77	1670.83	1416.42	1318.67	1323.55	1302.65
DHX38_TCTTCCCAGTCCTTGTAGG	1364.37	1395.23	1178.15	1196.53	1238.7	936.961	1014.39
DHX40_AAAGGATGCACGTCCCAGG	1954.6	1618.36	1630.13	1831.92	1537.75	1142.64	1652.95
DHX40_AATACTGCGTATATTCAAG	747.053	807.004	640.486	676.798	750.548	649.398	510.845
DHX40_ATTAACAAGCCATCGAGGG	853.979	1299.61	987.506	916.676	1027.11	853.168	879.383
DHX40_CAAAATATCTATATGAAGC	172.507	398.431	308.462	778.175	436.501	502.76	855.665
DHX40_CTGCACATGTCAGATGTGG	1221.8	1469.12	1101.04	1083.73	1384.47	978.858	1267.99
DHX40_GAGAAGTCTCCTAATAGGA	872.512	1783.52	1683.69	1686.28	1642.71	1597.79	2098.11
DHX40_GCAATCATCAAAACGAACT	1053.57	1246	1201.72	1567.77	1254.52	849.359	1605.51
DHX40_TATGACATCGTGTATGGCA	933.816	924.361	777.58	739.624	797.197	495.142	742.55
DHX40_TGAAGAAGTCCTGCCAGCT	1519.77	1669.06	1480.19	1367.88	1920.1	1352.12	1309.95
DHX40_TTTGACAATAGATGGAATC	979.438	1653.13	1634.42	1336.46	1391.97	1740.62	1266.17
DHX57_ACCTGGTATAGTAATAACG	992.269	914.219	1088.18	1292.2	915.485	917.917	1379.28
DHX57_AGAGTTATAATGACCTGGA	754.181	1022.88	1488.76	1040.9	1215.37	1367.35	912.223
DHX57_AGATTGCAGAGATTCGTCG	1026.49	1243.11	1390.22	1300.77	1282.85	1767.28	1007.09
DHX57_AGGCATGTTACCTTTATAG	872.512	1073.59	1135.31	1130.85	1135.4	980.762	1658.42
DHX57_AGTGGGTGAATAACACATC	660.087	821.493	929.669	860.99	834.683	847.455	872.085
DHX57_GTTCCGAATGAAACAGGTA	543.182	705.586	739.023	925.243	801.362	1032.18	948.712
DHX57_TGATTGCTGTAACGATGAG	1816.31	2799.16	2270.62	1953.29	2470.73	2140.54	1775.19
DHX57_TGGAATAAAATGCCACGAG	469.047	862.06	610.497	949.517	791.366	1241.66	961.483
DHX57_TTATTTATTCTGGTCCTAG	752.756	1521.28	1726.53	1526.37	1701.85	1395.92	1745.99
DHX57_TTGCTCTCAAGTCCATCTG	1405.71	2205.14	2332.74	2778.59	2240.81	2129.11	2638.15
DHX8_AGACGGCGAAATCTTGTCG	700.006	240.508	312.746	419.786	250.738	356.121	253.598
DHX8_ATCCCAATACCCCTCATGT	1613.86	591.127	484.113	502.601	664.747	266.615	350.294
DHX8_CACTGGATATGTTCGACCT	623.019	107.214	141.378	157.063	86.6337	139.021	109.467
DHX8_CCGAGATAGAGACCACAAG	889.62	656.325	681.186	748.191	839.681	512.282	711.534
DHX8_GAGGCAGGCTACACTTCCA	1122.01	346.273	434.845	425.498	351.533	590.362	337.523
DHX8_GATGATCGCGTACTGAGTG	929.539	410.022	392.003	378.379	335.706	179.013	125.887
DHX8_GCCTTAAAAGTATCAAAGG	701.432	111.561	242.057	171.341	157.44	257.093	71.1534
DHX8_GGGCACACTAAGCAAAGCA	1237.48	479.566	509.819	426.926	361.529	434.202	248.125
DHX8_TATAAATGTCACCAATGGT	687.175	270.933	244.199	214.177	318.212	173.3	332.049
DHX8_TATCAGTACCCGAACAGAA	233.811	86.9305	51.4103	167.058	104.127	26.6615	191.567
DHX9_AAAAACAAACCTTGAGCAA	769.864	901.179	970.369	1026.62	943.808	803.654	1038.11
DHX9_AAAACATTATACTGGCATG	983.715	559.253	661.907	589.7	575.614	447.532	519.967
DHX9_AAATATTCACAAAACATGC	871.087	780.925	921.101	703.928	804.694	700.817	837.421
DHX9_CAACTGTACCATCTTGGAG	1650.93	352.068	291.325	299.847	369.859	119.977	173.322
DHX9_CAATCACAGCATCCAAAGG	1984.54	383.943	201.357	349.822	317.379	215.196	224.407
DHX9_CAATGTTGCTACTAGTCCA	1273.13	281.075	278.472	404.08	294.888	300.894	198.865
DHX9_CTTCATGGAAACTGGACCT	1464.17	951.888	625.492	863.846	876.333	643.685	634.907
DHX9_GAGATTTACCAACAACCAT	856.83	276.729	229.204	322.693	186.596	173.3	217.109
DHX9_GGATGTGGGAAAACCACAC	778.418	160.821	156.373	164.202	109.958	251.38	213.46
DHX9_GGGTAGAATCTGATACCGA	563.141	260.791	381.293	265.579	355.698	319.938	235.354
DND1_AGCGGATGGTTGTGCAGCG	1126.28	1427.11	1553.02	902.398	1839.3	1576.84	930.467
DND1_AGTGTGAGCTGAGCGTTGA	1173.33	1796.56	1634.42	1632.03	1959.25	1879.64	1773.36
DND1_CCCAGCCTACCTTCCACCA	2611.83	1919.71	1829.35	1906.17	1790.15	1839.64	2143.72
DND1_CCTGCAAGCCGGGACCCAG	1380.05	1012.74	1045.34	905.254	967.132	1117.88	726.129
DND1_CTGGGACTACCGTACCTGG	1408.57	1283.67	1079.62	842.428	1486.1	782.706	642.205
DND1_GAAGTCGCTGCTTCAGGTC	995.12	1527.08	1672.98	1693.42	1581.07	1763.47	1707.68
DND1_GCGGGCATAGGCGAAGCCG	491.857	443.345	638.344	638.247	616.432	674.155	797.283
DND1_GCTGCACAACCATCCGCTG	1656.63	1461.88	1613	2067.52	1609.39	1670.15	2494.02
DND1_GGTGCTCGTACACGTCCTG	1407.14	1705.29	1542.31	1760.53	1837.63	1635.87	1572.67
DND1_GTGAATCCAGAGAACAAGG	718.54	463.629	312.746	434.065	324.043	236.145	379.485
DQX1_AAGACGATTGCGAGCAAGA	732.796	1260.49	1315.25	1003.77	1222.04	1334.98	1052.71
DQX1_AGCTTCCACCCGATCAGGT	1228.93	880.895	938.238	1307.91	1168.72	498.951	1519.76
DQX1_AGTAACCACAACCACTCTG	1565.39	1773.38	2116.39	2094.65	1955.09	2380.49	2286.03
DQX1_CACCAGCACCACTCCAGTG	1735.05	1764.69	1662.27	1156.55	1925.1	2144.35	1299.01
DQX1_CCTGGTGTTACTACTAAAA	805.506	972.172	957.516	1050.89	1115.41	1045.51	994.323
DQX1_GAAGGGGCAGTACTCGTGG	1844.82	1589.38	2268.48	2330.24	1949.26	2620.44	2335.29
DQX1_GACATGTTGGATGGAAGGG	872.512	920.014	1075.33	732.484	708.064	677.964	667.747
DQX1_TATCCAACCTCATGACCCA	1569.67	1161.97	1553.02	1026.62	1347.82	1180.72	941.414
DQX1_TATGACACCCAGATCTGAC	1628.12	2308	2013.57	1966.14	2084.21	1487.33	2446.58
DQX1_TGGCCTCGACCCGAGGCAC	1250.32	2048.66	1630.13	1519.23	1909.27	2033.89	1284.41
DRG1_ACAGCAAACCCCCCAACAT	2023.03	1148.93	1441.63	1949.01	1116.24	2494.75	1930.26
DRG1_AGACAGGTGATGCTCGAAT	896.749	720.074	736.881	642.53	698.068	1022.66	605.716
DRG1_AGCATCCAGCTCACTCTGG	1136.26	791.067	1101.04	1053.75	753.047	1734.9	919.521
DRG1_CGAGAACTCATTACTCCAA	1270.28	1314.1	1621.57	1463.54	1400.3	2209.1	1441.31
DRG1_CTCAGAATATACCCCTGCC	1666.61	2147.18	2317.75	2652.94	2273.3	3075.59	2638.15
DRG1_CTTTGTATCTGATGACACC	1404.29	1563.3	1505.89	1854.77	1623.55	2201.48	2183.86
DRG1_GCTCGGACTCAAAAGAACA	1615.29	1512.59	2204.22	2518.72	1636.88	2723.28	2284.21
DRG1_GGTATCATTGAAGGTGCCA	577.398	349.171	501.25	579.705	315.713	537.039	574.7
DRG1_TCACTACGTAGAGTCACAT	536.053	239.059	334.167	424.07	171.601	487.525	446.989
DRG1_TTATCTTCTTATGTCCCAA	561.715	840.328	863.264	935.238	678.075	1361.64	1032.64
DRG2_AAGTCGGGTGATGCCCGTG	1532.6	1411.17	1655.84	1614.89	1292.84	2037.7	2005.07
DRG2_ACATCGATGAACTCGTCCG	1793.5	822.942	871.833	1035.19	881.331	748.426	1109.26
DRG2_AGGCCCAGATGATACTCAG	1883.32	1360.46	1366.66	1660.58	1630.21	1186.44	1149.4
DRG2_CCAGGAATACACGTCAGAG	1820.59	1137.34	1473.76	1526.37	1014.61	1127.4	1587.27
DRG2_GCCTTCAATGATTCCAGGA	1194.71	1467.68	1471.62	1739.12	1540.25	1654.92	1519.76
DRG2_GTCACGCTGACCCAGTGCT	1378.63	1150.38	1422.35	1720.55	888.829	1715.86	1864.58
DRG2_GTTAGGCTTGTGCTTGTTG	2128.53	1837.13	2114.25	2086.08	1958.42	1580.65	2078.04
DRG2_TCACTGACCTTACCCACAG	1780.67	1673.41	1647.27	2056.1	1629.38	1466.38	1897.42
DRG2_TGATGCTGGATGCCACCAA	1183.31	773.681	1000.36	955.228	688.072	1043.61	956.01
DRG2_TGGACGAGGCCGATTTGGA	1890.44	2070.39	2030.71	1864.77	2361.6	2298.6	2021.49
DUSP11_ATTCAAACACGCTGTTAAT	1193.29	1808.15	1844.34	1387.87	2095.87	2174.82	1455.91
DUSP11_CAACGCTATTATAAACCAG	1092.07	1134.44	1036.77	1105.15	1142.07	790.323	1249.75
DUSP11_CAAGACATACTACCTTTCG	1558.26	1241.66	1443.77	1422.13	1426.12	1171.2	1567.2
DUSP11_CAGTATTCAATAGGTGCCG	1029.34	960.582	1161.02	1169.4	1083.75	1169.3	1129.33
DUSP11_GCCAGTCCTGTTTAAACCA	1427.1	1708.18	1831.49	1566.35	1820.97	1892.97	1472.33
DUSP11_GGAAAGACTATCTCCCAGT	595.932	628.797	978.937	524.019	800.529	1184.53	583.823
DUSP11_GGGTCTTATCCTGGCATTG	714.263	1101.12	1126.74	923.816	1035.44	1201.67	768.092
DUSP11_GTTTAAACCATGGGTACAG	604.486	678.058	554.803	565.427	715.561	664.633	324.751
DUSP11_TGATGCCACTGGCTCATGT	913.857	908.423	803.286	738.196	851.343	651.302	815.527
DUSP11_TTGTTAAAAAGATCCAAAG	786.972	1629.95	1732.95	1612.04	1900.11	2068.17	1342.79
DYNC1H1_AAGCATGCTACCATAACCT	700.006	317.296	338.451	259.868	254.07	268.519	156.902
DYNC1H1_AATGCGCCCCGAGACACCG	2075.78	689.648	552.661	481.184	502.309	369.452	434.218
DYNC1H1_ATGTGCCCAAATCCGAATG	965.181	341.926	227.062	192.759	274.895	150.447	155.078
DYNC1H1_CAGCGGAGAATGGTCTCCG	1445.63	2216.73	2242.77	1579.2	2637.33	1833.93	1704.03
DYNC1H1_CAGGCGACGAAACGAGACA	989.418	156.475	173.51	112.8	90.7988	150.447	69.3289
DYNC1H1_GACGCATACTGTCGCAACC	968.033	460.731	685.47	489.751	380.689	533.23	496.249
DYNC1H1_GGAAAGATCCAGAAAGCAT	771.29	518.685	424.135	331.26	364.861	289.468	193.391
DYNC1H1_GGATCATCGACAGCGTGAG	1659.48	902.628	769.012	605.406	653.085	508.473	644.029
DYNC1H1_GTACATTACGAATTGACTG	620.168	282.524	231.346	282.713	337.372	279.946	313.805
DYNC1H1_TGTCATTGTCAAATAGCAG	675.769	181.105	197.073	342.683	190.761	142.829	233.529
DYNLL1_AACATAGAGAAGGACATTG	1270.28	1086.63	1011.07	673.943	972.13	704.625	467.058
DYNLL1_AAGGCCGTGATCAAAAATG	946.647	1222.82	1291.68	858.135	887.163	988.38	607.541
DYNLL1_ATTGCGGCTCATATCAAGA	826.891	663.569	691.897	389.802	594.774	544.656	271.842
DYNLL1_CAAGAAGTACAATCCCACC	1823.44	1357.56	1244.56	1130.85	1301.17	1194.05	1023.51
DYNLL1_CACCTGGCATTGCATCGTG	1417.12	1382.19	959.659	945.233	1264.52	617.023	928.643
DYNLL1_CCCACCTGGCATTGCATCG	2061.52	1909.57	1463.05	1397.86	1807.65	1024.56	1300.83
DYNLL1_CCCACGATGCAATGCCAGG	2095.74	2373.2	1981.44	2221.73	2266.64	2220.52	2468.48
DYNLL1_CTGGCATTGCATCGTGGGG	1141.96	1264.84	1184.58	1163.69	1178.72	1249.28	1047.23
DYNLL1_GAGATGCAACAGGACTCGG	1261.72	602.718	591.218	668.231	692.237	472.289	633.083
DYNLL1_GAGTGCGCTACTCAGGCGC	1579.65	1493.75	1810.07	1924.73	1541.08	2007.23	2760.39
DZIP1_AAAGCCAACTATTACCAGG	2134.23	2461.58	2739.74	2624.38	2676.48	3138.44	2234.95
DZIP1_ACAGTATCAGTGAACCCAA	802.654	957.684	942.522	850.996	957.136	976.954	842.894
DZIP1_CAAGGAAGAGTGCAAACGC	1036.46	893.935	822.564	915.249	1220.37	788.419	934.116
DZIP1_CAATACGACGATCTCACTC	1327.3	837.43	1135.31	1287.92	773.039	1133.11	1559.9
DZIP1_GATGGTGAACTGCGCCAGA	1047.87	1628.5	1540.17	1380.73	1553.58	1597.79	1720.45
DZIP1_GCATTCTCGTCGCACATAC	1074.96	1131.54	1201.72	1272.21	1410.3	1260.71	1269.81
DZIP1_GGAGAGTGTGGACTGGCGG	1646.65	2384.79	2452.7	1957.58	2371.6	2860.4	2307.92
DZIP1_TATTCTTTCAGGATATACG	440.533	789.618	574.081	575.421	894.66	725.574	492.6
DZIP1_TGCAGATCAAGTCCAACAT	1435.65	1657.47	1855.05	1747.68	1580.23	2003.42	1632.88
DZIP1_TTTAGATCATCTATCATTG	648.682	1079.39	732.596	631.107	971.297	548.465	678.694
DZIP1L_AAGCTAAAGTGGACCCAAG	0	0	0	0	0	0	0
DZIP1L_CAAGCTAAAGTGGACCCAA	1566.82	1938.55	1960.02	1859.05	1889.28	2098.64	1897.42
DZIP1L_CCACAGCTACCACACGGTG	1277.4	1064.9	1182.44	1169.4	882.164	1338.79	1351.91
DZIP1L_CTGGGATCACTGCGAGATG	1502.66	1619.8	1439.49	1367.88	1524.42	1605.4	1620.11
DZIP1L_GAGTGGACCAAACTTTATG	1636.67	2744.1	2268.48	2521.57	3025.52	2828.02	2121.83
DZIP1L_GCCTCCAGCTGGGCAACAC	1946.04	1742.96	2084.26	2564.41	1757.66	2633.78	2975.67
DZIP1L_GGACTCTCCAGAGGAAGGT	557.438	685.302	539.808	416.931	743.884	533.23	436.043
DZIP1L_GTCTCCTCTAGGATGCAAA	1107.75	2006.64	2262.05	2275.98	2021.73	2702.33	2284.21
DZIP1L_TGTGCCTGCCAGCTACAGG	1696.55	1609.66	1415.92	1349.31	1457.78	1533.04	1616.46
DZIP1L_TTCTGCAACTTGGACCGGG	1062.13	959.133	1231.7	1424.99	1217.87	1624.45	1669.37
DZIP3_ACAGCTAGAAGCAGCACTT	1304.49	980.865	1178.15	1113.72	817.189	1315.94	1410.3
DZIP3_AGGATCTATGTCAAACCAA	1047.87	1751.65	1645.13	2283.12	1944.26	1456.86	2276.91
DZIP3_CACGACTACAGCCCATATG	1928.94	1968.97	1972.87	1613.46	1907.61	1472.1	2036.08
DZIP3_CATTAACTGAAAAAATCCC	1422.82	2026.93	2082.12	1843.35	2259.14	1969.14	2116.36
DZIP3_CGCCTTGGGATGATGCAAG	1161.92	1302.51	1463.05	1283.63	1261.19	1651.11	1023.51
DZIP3_CTAGGTTAAGAGTAAACAA	665.79	1059.1	749.733	1095.16	915.485	605.597	1198.66
DZIP3_GCGGTAACTCCTTGTTAGG	1184.73	1647.33	1859.34	1296.48	1603.56	1693.01	945.063
DZIP3_GGAAAGGCTTGCTCGTCAA	662.938	730.216	876.117	813.872	850.51	617.023	932.292
DZIP3_TATAATCAAGCTTGAAGAT	1119.15	1424.21	1478.05	1286.49	1475.27	1609.21	1251.57
DZIP3_TGCCTTTCAGATATAATGG	1277.4	1782.07	1998.57	2016.12	1813.48	1799.65	1926.61
EDC3_AAAGATGACGAGTGCTTCG	1303.07	2179.06	2082.12	1532.08	2375.76	2317.65	1778.83
EDC3_AAGTGGGCATCAATCAGAA	1421.4	1629.95	1428.78	1262.21	1660.2	1565.41	793.634
EDC3_ACAGGAGTTGTGCCGACGA	1699.4	1832.78	1876.48	1937.59	1822.64	2068.17	2067.1
EDC3_ACTTCACTCCATTATGGAA	1623.84	2132.69	1987.86	1682	2197.5	1891.06	1643.83
EDC3_CATAAAAAGCTGTTGTCCG	842.573	1285.12	1223.14	1476.39	1499.43	1249.28	1503.34
EDC3_CGAGCCCATTGTCTATCGA	1488.4	2631.1	2433.42	2016.12	2519.04	3267.94	2342.59
EDC3_CGGGGAAACGGCAACATCC	1278.83	1114.16	1287.4	963.795	1072.09	1199.77	1025.34
EDC3_GAGAAGTGGTACCCGTTCC	1140.54	1492.31	1338.81	1629.17	1528.59	1628.26	1616.46
EDC3_TAAAAATTCTGGAGATACC	647.256	1574.89	1900.04	1477.82	1808.48	1864.4	1501.52
EDC3_TTACCTGTTAGGTCCTCCG	1348.69	1508.24	1529.46	972.362	1550.24	1849.17	941.414
EDC4_AAGAGCTTGATGAGCACAC	866.81	725.869	653.339	608.262	487.315	645.589	545.509
EDC4_AAGAGGAAAATGACAGCCT	821.188	1167.77	991.79	759.613	1269.52	917.917	689.641
EDC4_AGCAAACCTTGAGGCTAGG	1297.36	1105.47	1220.99	1430.7	838.848	738.904	1583.62
EDC4_CAGCAGGTGATATGGTGGT	1156.22	828.737	1021.78	995.208	813.857	868.403	1174.94
EDC4_CAGCGTCAGCACTTCGGAG	1638.1	859.163	1023.92	1245.08	553.956	954.101	1333.67
EDC4_CAGCTCCACGATTCGTCGG	1519.77	1180.81	1456.62	1572.06	1178.72	1774.89	1222.38
EDC4_GAGCCAAAACCACGGGACA	1987.39	2237.01	2292.04	2247.43	2156.68	2091.02	1886.48
EDC4_GCCTTCAGGCAAGCCCGCG	1712.23	1900.88	2097.11	1717.7	1760.16	2330.98	1609.16
EDC4_GTGGTAAAAGGTCATAGCA	889.62	886.691	871.833	816.727	716.394	737	789.985
EDC4_TCTCTTGCAGGTTAATGGG	898.175	1053.31	927.527	623.968	970.464	1209.29	634.907
EEF2K_CAACCTAACAAAAAGTGAG	1258.87	1687.9	1743.67	1477.82	1933.43	1851.07	1729.57
EEF2K_CACCTGGAGCACTACATCG	2132.81	2031.27	2082.12	1988.99	2008.4	2264.32	2315.22
EEF2K_CAGCCAAGACCATCTTGAG	2547.68	2460.13	2981.8	3509.64	2468.23	3515.51	5278.12
EEF2K_CTTCCGATTACTGTATGAG	1313.05	1841.48	1390.22	1366.45	1925.93	1502.57	1255.22
EEF2K_CTTCGGCCGAGGAGCAATG	1599.61	1647.33	1810.07	1810.51	1641.04	1974.86	1964.93
EEF2K_GAGGACGTGCGTCTACAGA	1391.46	1445.94	1741.52	1466.4	1347.82	1468.29	1902.9
EEF2K_GTTGGAGAGCTTCTTCCTG	1166.2	1253.25	1358.09	1513.52	1374.48	1729.19	1536.18
EEF2K_TATCGAGGTCACTGAACAC	1223.23	1290.92	1525.17	988.069	1395.3	1521.61	914.047
EEF2K_TGATAGTGGTGGACATCCA	1679.44	1690.8	1398.79	1613.46	2232.48	1451.15	1784.31
EEF2K_TGTCGAGTAGCACGTTCGG	919.56	646.183	891.112	910.965	569.783	883.638	1202.31
EIF1_AATTCAACAGAGAAACGGC	436.256	340.478	364.156	442.632	393.184	670.346	516.318
EIF1_AGACCCTTACTACTGTCCA	1244.61	754.846	595.502	791.026	707.231	571.318	647.678
EIF1_CCATAGCTTACCGAAAGAG	1106.32	733.114	796.859	1110.86	611.434	839.837	1094.67
EIF1_CCTTACTTGCATCAGCAAA	1005.1	678.058	621.208	1016.63	695.569	664.633	738.901
EIF1_CCTTTGCTGATGCAAGTAA	0	1.44884	2.1421	1.42784	0	0	0
EIF1_CTTACTTGCATCAGCAAAG	2.85135	7.2442	0	0	0.833017	0	0
EIF1_GATAAAAAGAAACTAGTGA	287.986	462.18	546.234	455.483	463.157	523.708	350.294
EIF1_GTAATCATCAGCGATCCCT	848.276	362.21	278.472	588.272	315.713	226.623	581.998
EIF1_TAGCTTACCGAAAGAGTGG	960.904	659.223	786.149	913.821	669.745	458.959	811.878
EIF1_TGCAGAAGTTTGCCTGCAA	1147.67	666.467	794.717	648.242	777.204	417.062	815.527
EIF1AD_AGAACATCTGGATCAAGAG	1223.23	456.385	421.993	426.926	422.339	352.313	682.343
EIF1AD_ATCTCTTGGCATAGGCCTG	419.148	638.939	492.682	418.359	633.926	363.739	591.12
EIF1AD_CCAGGGAACAATCTGCATG	0	26.0791	0	1.42784	4.9981	0	0
EIF1AD_CTTCTGCAGAGAGCGCACG	1659.48	1251.8	1679.4	1657.73	1085.42	1533.04	1645.65
EIF1AD_GACCAGCAGCAGATTGTCA	1538.3	140.538	134.952	98.5213	101.628	51.4186	21.8934
EIF1AD_GTGGTGAAGGAGGTGCTAG	1076.38	398.431	454.124	375.523	331.541	487.525	332.049
EIF1AD_TCATGCAGATTGTTCCCTG	1531.17	197.042	141.378	301.275	60.8102	97.124	127.711
EIF1AD_TGAGGTGGAGACAGCCCAA	1079.24	98.5212	137.094	191.331	71.6394	104.742	273.667
EIF1AD_TGTTCTTGCGGTATTTGGA	556.013	123.151	107.105	107.088	79.1366	140.925	51.0845
EIF1AD_TTGTTGACCCCATTGAAGA	1055	1064.9	790.433	1259.36	1186.22	1064.56	1455.91
EIF1AX_AGAGGTTATGTCACATCAG	1408.57	807.004	1150.31	965.223	718.06	866.499	1039.93
EIF1AX_CAAAATGTTGGGAAATGGA	1160.5	486.811	449.84	850.996	508.973	409.444	742.55
EIF1AX_CCAACCAAAATAATGTCCG	1495.53	756.295	940.38	978.074	912.986	571.318	715.183
EIF1AX_GAATCTGAAAAAAGAGAAC	253.77	343.375	374.867	504.029	328.209	262.806	536.387
EIF1AX_GAGGTAAAAACAGACGCAG	2.85135	0	0	0	0	0	0
EIF1AX_GGAGGTAAAAACAGACGCA	0	0	0	0	0	0	0
EIF1AX_GTTGGTCTCCGAGACTACC	477.601	159.373	139.236	339.827	101.628	53.323	328.4
EIF1AX_TAGAAGCAATGTGTTTCGA	1082.09	669.365	773.296	599.695	491.48	702.721	755.321
EIF1AX_TATTCAAAGAGGATGGTCA	758.458	334.682	494.824	703.928	357.364	325.651	769.916
EIF1AX_TCCCCGCTAGAGTATGCTC	409.168	155.026	272.046	326.976	210.753	146.638	313.805
EIF1AY_AGAGGTTATGCCATATCAG	1623.84	2900.58	2996.79	2284.55	3033.01	2808.98	1826.27
EIF1AY_AGGTAAAGGAGGTAAAAAC	898.175	988.11	1092.47	895.259	938.81	1001.71	673.221
EIF1AY_ATGTTGGGAAATGGACGAT	1176.18	1695.14	2009.29	1807.65	1821.81	2304.32	2074.4
EIF1AY_ATTACCTGAGCATACTCTG	1139.11	1292.37	996.074	1177.97	1257.02	1245.47	1176.77
EIF1AY_ATTATATTGGTTGGTCTAC	819.762	1534.32	1413.78	1303.62	1615.22	1211.19	1421.24
EIF1AY_CTCTCCTCAGAGTATGCTC	948.073	1189.5	1173.87	1180.83	1104.58	1197.86	1614.63
EIF1AY_GAATCTGAAAAAAGAGAGT	392.06	1043.17	1109.61	1172.26	1162.89	1106.45	926.819
EIF1AY_GAGGTAAAAACAGGCGCAG	876.789	1085.18	1675.12	858.135	1351.15	1513.99	479.829
EIF1AY_GAGGTTATGCCATATCAGA	1273.13	2664.42	2677.62	2134.63	2731.46	3220.33	1917.49
EIF1AY_GTTGGTCTACGGGACTATC	1478.42	2428.26	1987.86	1890.47	2220.82	1946.29	1561.73
EIF1B_AAGGGTGACGACTTACTCC	1069.26	780.925	1191	765.325	839.681	1251.19	707.885
EIF1B_AGACACTGACTACTGTTCA	1465.59	1735.71	2169.94	1644.88	1613.55	2231.95	1450.43
EIF1B_CCCTTAGTTGCATCAGCAA	1287.38	1386.54	1403.07	926.671	1661.03	1331.17	700.587
EIF1B_CCTTTGCTGATGCAACTAA	1877.61	2053.01	1904.32	2048.96	2094.2	2153.87	1390.23
EIF1B_CTTGTGAAAGCTTTCAAAA	517.52	1416.97	1398.79	1187.97	1462.78	1411.16	899.452
EIF1B_GATCTTACCGAAAGATTGG	1191.86	1757.44	2009.29	1764.82	1839.3	2888.96	1694.91
EIF1B_GTGACGACTTACTCCCGGC	0	0	0	1.42784	0	0	0
EIF1B_TCAATCACAGTACCATTAC	1391.46	1576.34	1460.91	1487.81	1761	2064.36	1523.41
EIF1B_TCATATAAGAATCCAGCAA	417.722	788.169	801.144	793.882	665.58	1015.04	439.691
EIF1B_TGACGACTTACTCCCGGCA	946.647	1025.78	1045.34	902.398	802.195	870.308	857.49
EIF2AK1_AACCCACTTCGTTCAAGAC	1750.73	2344.22	2776.16	2277.41	2481.56	2563.31	2490.37
EIF2AK1_ACACCTGTCTTGAACGAAG	826.891	1217.03	1604.43	1237.94	1000.45	1841.55	1403
EIF2AK1_AGGCGTAATTCCCACCTAG	1760.71	1973.32	1953.59	2097.5	2020.07	2993.71	3544.9
EIF2AK1_GAAAATCAGAATAACAAGT	732.796	1251.8	1283.11	1016.63	1225.37	1300.7	1351.91
EIF2AK1_GGATACGGAAGAGTATACA	1002.25	1466.23	1184.58	1423.56	1390.3	1401.63	2025.14
EIF2AK1_TACGAGAAATATCCTCACA	1323.03	1503.9	1805.79	1642.02	1403.63	1592.07	1870.06
EIF2AK1_TAGTCGAGAGAAACAAGCG	1253.17	1558.95	1818.64	1416.42	1460.28	1685.39	1592.74
EIF2AK1_TCCCTCACCGTCATATTCG	1437.08	2071.84	2030.71	2226.01	1780.16	2685.19	3242.04
EIF2AK1_TGAACATGTTCTATCCACG	1425.67	1319.89	1585.15	1740.54	1334.49	1567.32	2764.04
EIF2AK1_TGTTGGCTATCACACCGCG	1894.72	2635.44	2544.81	1814.79	2069.21	2529.03	2291.5
EIF2AK2_AAGGCAATACGTACCACTG	1889.02	2412.32	2441.99	1622.03	2802.27	2658.53	1665.72
EIF2AK2_AGGACCTCCACATGATAGG	2289.63	3745.25	3590.15	3678.13	4130.93	3774.51	3938.98
EIF2AK2_CAACCTACCTCCTATCATG	2892.69	2163.12	2364.87	2108.93	2830.59	2805.17	1835.39
EIF2AK2_CTCTCAAGAGAATCATCAC	2105.72	2861.46	2765.44	2544.42	3267.09	3298.41	2349.89
EIF2AK2_CTTCTGAATCATCATCTGA	1529.75	2464.48	2088.54	2425.91	2414.08	2028.18	2782.28
EIF2AK2_TAGAATTAATTGGCTCAGG	972.31	1703.84	1771.51	1380.73	2122.53	2003.42	1466.85
EIF2AK2_TATGAACAGTGTGCATCGG	0	0	0	0	0	0	0
EIF2AK2_TCAACAGCTAATTTGGCTG	1572.52	2416.67	1814.35	2498.73	2858.08	1921.53	3876.95
EIF2AK2_TGGTCTCAGAAATAATCAA	1047.87	1977.67	2208.5	1817.65	2023.4	2877.54	1953.98
EIF2AK2_TTATGAACAGTGTGCATCG	992.269	1296.71	1165.3	1207.96	1299.51	1155.97	1547.13
EIF2AK3_AATATACCGAAGTTCAAAG	1037.89	1721.22	1807.93	1710.56	1832.64	2336.69	2088.99
EIF2AK3_AGACAGAGTTGCGACCGCG	1573.94	1745.85	2202.07	1790.52	2165.84	2211	1952.16
EIF2AK3_CATCTGGAATGGGAGTACC	1163.35	1105.47	1208.14	1029.48	836.349	1300.7	1216.91
EIF2AK3_CCATGATTCTTACCCTGTG	1556.84	1782.07	1957.87	1833.35	1666.03	1771.09	1766.06
EIF2AK3_CTCAGCTCTCCTAGCCCAA	808.357	1060.55	1107.46	1083.73	1123.74	1346.41	954.185
EIF2AK3_GACCAAGACCGTGAAAGCA	1894.72	2984.61	2508.39	2450.18	2698.14	2677.58	3176.36
EIF2AK3_TACCACCCATTACCTATTG	1499.81	1458.98	1302.39	1360.74	1356.15	1256.9	1649.3
EIF2AK3_TAGCCAAGCTTGAACACCC	829.742	930.156	1225.28	1055.18	875.5	957.91	1536.18
EIF2AK3_TATCTACCATACTACAAGA	968.033	1518.39	1640.84	1640.59	1501.1	1736.81	1642
EIF2AK3_TTGATTCAGGAATGTATAG	1348.69	1721.22	1364.51	1746.25	1898.44	1729.19	1981.35
EIF2B1_AAAAGATCATGATTGAGCG	1122.01	851.918	736.881	1079.45	754.713	546.561	1233.33
EIF2B1_AACTCCAGCAACGTCCGGA	745.627	69.5444	115.673	205.61	20.8254	76.1757	175.147
EIF2B1_ACTCACGCCTACTCCAGAG	1648.08	541.867	413.424	535.442	431.503	318.034	239.002
EIF2B1_AGAGGAGTCCACACCACAC	1243.19	272.382	274.188	301.275	206.588	148.543	218.934
EIF2B1_ATCTAGCACCACAGTGACA	1890.44	757.744	451.982	1049.47	678.908	468.481	1579.97
EIF2B1_CTTACGGAGTATTCCAGGG	765.587	751.948	670.476	324.121	506.474	550.37	381.309
EIF2B1_GCACTTACGGAGTATTCCA	871.087	263.689	334.167	438.348	166.603	209.483	532.738
EIF2B1_GGCAAGACTGATGAAGCGG	1197.57	1130.1	1229.56	998.064	600.605	834.124	1379.28
EIF2B1_GTCACAGCCTGATTTGTCA	1240.34	273.831	147.805	254.156	164.937	205.674	118.589
EIF2B1_TTGTCATAGTTGGTGCTGA	732.796	895.384	773.296	676.798	809.692	620.832	375.836
EIF2B2_ACATCCGGAGGCCTAAACG	1675.17	543.315	490.54	552.576	483.15	354.217	332.049
EIF2B2_AGCCCTCCGAGACCACCGT	1836.27	1286.57	1167.44	1200.82	1474.44	1281.66	1403
EIF2B2_CAAAGAGGCTGCCCGAAAG	1623.84	1942.9	1696.54	1492.1	1975.08	1397.82	1271.64
EIF2B2_CCATTTCCTCGGAGCTGCG	1978.84	1385.09	1630.13	1703.42	1543.58	1357.83	1226.03
EIF2B2_CTGTGAATTTGTCCAAAGC	708.56	975.07	921.101	879.552	1087.92	919.822	660.449
EIF2B2_GACCACCGCTGGAGCAACG	1422.82	114.458	130.668	105.661	84.1347	140.925	87.5734
EIF2B2_GAGCACATTCACTCCAATG	1417.12	204.287	203.499	279.858	199.924	386.592	142.307
EIF2B2_GATGTCAACAGTTTGTGCA	1127.71	588.229	533.382	529.73	698.901	359.93	645.854
EIF2B2_GCGATTAATGAGCTGCTAG	772.715	246.303	248.483	261.296	269.897	133.308	186.093
EIF2B2_GTTGCCTCTATAGACTCCA	701.432	194.145	235.63	258.44	153.275	163.778	271.842
EIF2B3_ACAGACGTTGCCTTACATG	1439.93	595.474	400.572	551.148	374.024	188.535	253.598
EIF2B3_ATATGGAATCAGTTCACTC	711.411	36.221	89.968	85.6707	54.9791	47.6098	29.1911
EIF2B3_CAACCCAAGAACTGACCTA	1881.89	724.42	571.939	795.31	594.774	453.246	561.929
EIF2B3_CCAACTGGAAGCAGAGGTT	1039.32	744.704	946.806	711.067	855.508	801.749	536.387
EIF2B3_CCTAGAATACGTTTCCACA	1210.4	601.269	509.819	632.535	551.457	430.393	479.829
EIF2B3_GGCATCCACAAGACCCGTG	631.574	70.9932	66.4049	59.9695	45.8159	11.4264	34.6645
EIF2B3_GTCATTGTGGTTACAACCA	848.276	160.821	113.531	389.802	117.455	34.2791	311.98
EIF2B3_TCATTGGAGTGGACAGCAC	1333.01	520.134	514.103	646.814	409.844	350.408	467.058
EIF2B3_TGCCTGTCGAGGAGACAGG	648.682	230.366	218.494	224.172	230.746	165.682	233.529
EIF2B3_TTCCTGATGACGCTGACAT	1857.65	2021.13	1910.75	2441.61	2063.38	2176.72	2576.12
EIF2B4_ACAAGGAAATCACCAGTGT	997.972	412.92	818.28	920.96	429.004	879.83	886.681
EIF2B4_ACCATACCATCCATATACC	1719.36	460.731	351.304	512.596	273.229	192.344	516.318
EIF2B4_CGACGCTCAGCCCGAAGTT	516.094	460.731	351.304	268.435	478.984	398.018	151.429
EIF2B4_GAAAAGCTGCAGCTTCGGA	688.6	646.183	717.602	534.014	491.48	557.987	322.927
EIF2B4_GAAGTAGGTCATCAACCTG	932.391	948.991	873.975	1113.72	732.222	771.279	1038.11
EIF2B4_TAAACTAAAACCCTACATG	409.168	153.577	188.504	97.0935	114.956	125.69	31.0156
EIF2B4_TATCTGCAGCCCAATGTCA	1477	1031.57	869.691	1313.62	1257.02	761.757	1496.05
EIF2B4_TGAGAGAAGAGACTGACTT	544.607	44.9141	145.662	98.5213	43.3169	95.2196	67.5045
EIF2B4_TGCAGGCCGAGTCGCACCA	1183.31	36.221	70.6891	71.3922	44.1499	51.4186	10.9467
EIF2B4_TGTGCATGCTCGCTGACAG	958.053	101.419	145.662	215.605	108.292	51.4186	259.071
EIF2B5_CAGGGCAGTAGTGATGGAG	1273.13	620.104	524.813	452.627	479.818	716.052	372.187
EIF2B5_CCCGGCACAACATCTACCG	2576.19	625.899	529.097	869.558	467.322	358.026	571.052
EIF2B5_CCGGCACAACATCTACCGA	1274.55	305.705	377.009	245.589	273.229	190.439	102.169
EIF2B5_CCTGAGCCAGGTGATAACG	1140.54	767.886	636.202	541.153	723.891	510.377	370.363
EIF2B5_CGAGGTCTCTTAGTGAATG	993.695	683.853	533.382	446.915	485.649	464.672	228.056
EIF2B5_CGCCCTACATCTCTCAATG	1706.53	341.926	413.424	425.498	274.062	344.695	209.811
EIF2B5_GAGTTCAGTGATGATTCTG	457.641	247.752	227.062	326.976	213.252	119.977	421.447
EIF2B5_GGGAAGTGAGGACAGAGCG	898.175	827.288	698.323	752.474	595.607	571.318	532.738
EIF2B5_TAGTCAATTAATGCCACAT	417.722	50.7094	40.6998	61.3973	29.1556	15.2351	21.8934
EIF2B5_TTCGTGGCAACGAGTTGGG	558.864	175.31	68.547	251.301	94.1309	59.0362	346.645
EIF3A_AGCTGAACTCCAGAAAGTG	958.053	479.566	389.861	105.661	208.254	114.264	18.2445
EIF3A_CAATGGAGGACTCTCGTTG	1186.16	327.438	295.609	295.564	355.698	127.594	231.705
EIF3A_CCATCAACTGAGGTTTAGG	1375.78	1157.62	1426.64	872.413	1153.73	1363.55	519.967
EIF3A_CCCACAGGAATTTAACCCA	735.648	197.042	299.893	254.156	264.066	144.734	213.46
EIF3A_CTCGAGAAGATGCTCCGAT	1173.33	450.59	514.103	422.642	370.692	327.556	386.783
EIF3A_GCAGCGTAAAGAAGAACGC	882.492	609.962	619.065	392.657	453.994	283.755	195.216
EIF3A_TAATAAGGCCAATTCGTGT	645.83	207.184	171.368	175.625	143.279	60.9406	20.0689
EIF3A_TATAAGAACATTTGTCAAC	1109.17	1540.12	1480.19	1316.47	1386.14	1483.52	1114.74
EIF3A_TGCTGCAGAAGGCGGAGGA	628.722	175.31	104.963	209.893	163.271	38.0879	239.002
EIF3A_TTGATAAAGAGCGCTTACG	521.797	237.61	184.22	127.078	109.958	64.7494	94.8712
EIF3B_AAACTTGGAAAAGATCTTG	1449.91	744.704	899.68	958.084	733.888	577.031	700.587
EIF3B_AGACCGCACTTCCATATTC	1589.63	649.081	683.328	928.099	539.795	443.724	965.132
EIF3B_AGAGGCATTGCTCTATGGG	379.229	18.8349	47.1261	48.5467	21.6584	47.6098	25.5422
EIF3B_AGCTCCATTGGCAGAAGAA	1371.5	1090.98	1053.91	1062.32	835.516	649.398	817.352
EIF3B_AGGCCTCCAGTGAGGAGGT	591.655	302.808	370.582	910.965	244.074	190.439	1881
EIF3B_AGGCGATTATGTTACCACC	690.026	310.052	501.25	499.746	246.573	340.886	324.751
EIF3B_CATCTGGGACATCCTTACG	990.843	233.263	355.588	401.224	179.099	312.32	415.974
EIF3B_TATGACGATCAGTGACGAG	926.688	1172.11	1053.91	886.692	929.646	780.801	813.703
EIF3B_TCCCGAGCCTGCTCTCCTG	2359.49	2142.84	1885.04	2041.82	2099.2	1481.62	1550.78
EIF3B_TGGACGACGTGAGCGAGGA	899.6	420.164	501.25	384.09	449.829	417.062	264.545
EIF3C_AAACCCTCACCTTAACCAA	1139.11	738.909	736.881	975.218	521.468	738.904	634.907
EIF3C_ACTTGCGACTCTCCCCAGA	1176.18	550.56	490.54	631.107	463.157	439.915	388.607
EIF3C_AGAAATCTTGAGGCCAGCG	1519.77	1925.51	1917.18	1346.46	1939.26	1100.74	992.499
EIF3C_CAGAGCATGGTGGTAGATG	1334.43	249.201	132.81	292.708	104.96	102.837	434.218
EIF3C_CGTGGCTGCATCCTAACTC	832.594	176.759	162.799	242.734	171.601	139.021	277.316
EIF3C_GAGGAGAAGGGCACTACCG	1057.85	404.227	366.298	489.751	325.709	384.687	366.714
EIF3C_GATATGGGACTCGAAATCA	597.357	156.475	177.794	285.569	89.9658	102.837	187.918
EIF3C_GGATGCGGATATAGAACCG	0	0	0	8.56707	0	0	7.29778
EIF3C_TGGTCAGCTCCTCAAACCT	1042.17	357.864	349.161	419.786	373.191	325.651	211.636
EIF3C_TTGCAGCGGAAAACAACCT	732.796	212.98	167.083	231.311	254.903	93.3153	111.291
EIF3CL_AAACTGAATGAGATCCTAC	1157.65	436.101	366.298	406.936	318.212	167.587	379.485
EIF3CL_AAATCCAAGCGCCTGGATG	152.547	963.479	931.811	929.527	964.633	1007.42	799.107
EIF3CL_CACAAGCTACAAGCAGGTG	1119.15	354.966	479.829	452.627	406.512	283.755	375.836
EIF3CL_CCATGCTCTGCACTCGCGC	982.289	582.434	580.508	531.158	499.81	438.01	432.394
EIF3CL_CCGCAGTGCCAAGGACAAG	1149.09	504.197	531.24	506.885	376.523	605.597	467.058
EIF3CL_CTTGGCAGCCAGAGATGTG	1124.86	562.15	659.765	319.837	306.55	565.605	215.285
EIF3CL_GAGAAGGGCACTACCGAGG	891.046	354.966	282.757	185.62	198.258	171.395	149.605
EIF3CL_GATGCGGATATAGAACCGG	0	0	0	0	0	0	0
EIF3CL_GGCTGCATCCTAACTCTGG	1592.48	457.834	458.408	305.559	398.182	321.842	184.269
[truncated: 6,261 more rows]

## Sheet: Table 3) Studies of RNA binding
High-throughput characterisation studies of RNA binding proteins
Species	Cell type	Method	Total RBP #	Comments	First Author	Last Author	Journal	Year	Title
Human	HEK293	RIC	797		Baltz	Landthaler	Molecular Cell	2012	The mRNA-Bound Proteome and Its Global Occupancy Profile on Protein-Coding Transcripts
Human	HeLa	RIC	860		Castello	Hentze	Cell	2012	Insights into RNA Biology from an Atlas of Mammalian mRNA-Binding Proteins
Human	HuH-7	RIC	729		Beckmann	Hentze	Nature Communications	2015	The RNA-binding proteomes from yeast to man harbour conserved enigmRBPs
Human	K562	RIC	382	Nucleur RBPs	Conrad	Ørom	Nature Communications	2016	Serial interactome capture of the human cell nucleus
Mouse	mESCs	RIC	555		Kwon	Kim	Nature Structural & Molecular Biology	2013	The RNA-binding protein repertoire of embryonic stem cells
Human	Jurkat	eRIC	707		Perez-Perri	Hentze	Nature Communications	2018	Discovery of RNA-binding proteins and characterization of their dynamic responses by enhanced RNA interactome capture
Human	NA	Curation	692		Gerstberger	Tuschl	Nature Reviews Genetics	2014	A census of human RNA-binding proteins
Human	HEK293	pCLAP	1594	Protease digestion, RBRs	Mullari	Nielsen	Journal of Proteome Research	2017	Specifying RNA-Binding Regions in Proteins by Peptide Cross-Linking and Affinity Purification
Human	HeLa	RBDmap	529	Protease digestion, RBDs	Castello	Hentze	Molecular Cell	2016	Comprehensive Identification of RNA-Binding Domains in Human Cells
Human	HeLa	RICK	554	Modified nucleotides	Bao	Esteban	Nature Methods	2018	Capturing the interactome of newly transcribed RNA
Human	Serveral	XRNAX	1779	Organic phase seperation	Trendel	Krijgsveld	Cell	2019	The Human RNA-Binding Proteome and Its Dynamics during Translational Arrest
NA	NA	Curation	272		Cook	Hughes	Nucleic Acids Research	2011	RBPDB: a database of RNA-binding specificities
NA	NA	Curation	205		Ray	Hughes	Nature	2013	A compendium of RNA-binding motifs for decoding gene regulation
Mouse	mESCs	RBR-ID	803	Modified nucleotides, RBRs, Nucelur RBPs	He	Bonasio	Molecular Cell	2017	High-Resolution Mapping of RNA-Binding Regions in the Nuclear Proteome of Embryonic Stem Cells
Human	Serveral	OOPs	1838	Organic phase seperation	Queiroz	Lilley	Nature Biotechnology	2019	Comprehensive identification of RNA–protein interactions in any organism using orthogonal organic phase separation (OOPS)
Human	HEK293	PTex	3037	Organic phase seperation	Urdaneta	Beckmann	Nature Communications	2019	Purification of cross-linked RNA-protein complexes by phenol-toluol extraction
Human	NA	In Silico	1923		Brannan	Yeo	Molecular Cell	2016	SONAR Discovers RNA-Binding Proteins from Analysis of Large-Scale Protein-Protein Interactomes
Human	Many	miRNA pulldown	180	miRNA focused	Treiber	Meister	Molecular Cell	2017	A Compendium of RNA-Binding Proteins that Regulate MicroRNA Biogenesis
Human	HeLa	R-DeeP	1784		Caudron-Herger	Diederichs	Molecular Cell	2019	R-DeeP: Proteome-wide and Quantitative Identification of RNA-Dependent Proteins by Density Gradient Ultracentrifugation
Mouse	RAW 264.7	RIC	402		Liepelt	Lederer	Molecular & Cellular Proteomics	2016	Identification of RNA-binding Proteins in Macrophages by Interactome Capture

## Sheet: Table 4) Day14 50uM PQ
Gene	Rank 50uM D14	Z-score 50uM D14
A1CF	535	0.377646
ABCF1	165	-1.49974
ABT1	295	-0.674081
ACIN1	732	2.33681
ACO1	575	0.623766
ADAD1	590	0.732278
ADAD2	384	-0.258634
ADAR	330	-0.524424
ADARB1	241	-0.9704
ADARB2	211	-1.17658
AFF1	448	-0.0105684
AFF2	629	1.00759
AFF3	683	1.48647
AFF4	414	-0.127017
AGFG1	513	0.285451
AKAP1	329	-0.525469
AKAP17A	231	-1.04934
AKAP8	552	0.459095
AKAP8L	678	1.46735
ALKBH1	458	0.0352315
ALKBH5	671	1.37285
ALYREF	627	0.992843
ANGEL1	276	-0.801236
ANGEL2	206	-1.20288
APEX1	227	-1.10316
API5	625	0.968896
APOBEC1	200	-1.24629
APOBEC2	587	0.70186
APOBEC3F	74	-2.56934
APOBEC3G	431	-0.0626864
APOBEC4	538	0.383415
AQR	236	-1.02501
ARHGEF28	422	-0.0921297
ARL6IP4	589	0.724763
ATXN1	90	-2.31414
ATXN1L	223	-1.1276
ATXN2	275	-0.802093
ATXN2L	560	0.523057
AUH	775	5.90741
BAK1	722	2.12637
BCL2	93	-2.3004
BCL2L11	770	4.83233
BCLAF1	216	-1.15027
BCLAF3	500	0.226223
BICC1	509	0.272336
BID	532	0.37494
BOLL	519	0.317091
BTK	512	0.284318
BUD13	331	-0.5123
BZW1	624	0.967949
BZW2	659	1.27011
C12orf65	675	1.40116
C1QBP	762	3.86478
CACTIN	511	0.276396
CALR	568	0.55929
CAPRIN1	728	2.20934
CAPRIN2	711	1.93572
CARD11	334	-0.494561
CARHSP1	160	-1.56195
CASC3	445	-0.0236233
CASP3	694	1.60951
CASP8	413	-0.132802
CAT	702	1.74249
CCAR1	107	-2.05884
CCAR2	77	-2.55834
CDC40	326	-0.527585
CDC5L	54	-2.81857
CDKN1A	523	0.332711
CDKN1B	614	0.889444
CELF1	739	2.59246
CELF2	718	2.03307
CELF3	270	-0.827287
CELF4	249	-0.927609
CELF5	202	-1.23056
CELF6	368	-0.323729
CFLAR	225	-1.11699
CHERP	96	-2.29005
CHTOP	97	-2.28517
CIRBP	479	0.134654
CLASRP	383	-0.269329
CLK1	522	0.331336
CLK2	147	-1.6783
CLK3	59	-2.77008
CLK4	600	0.781067
CLP1	124	-1.94992
CMTR1	11	-4.63631
CMTR2	459	0.0426539
CNBP	267	-0.841401
CNOT1	18	-4.23104
CNOT10	240	-0.982963
CNOT11	470	0.0877422
CNOT2	8	-5.1528
CNOT3	15	-4.28195
CNOT4	328	-0.526846
CNOT6	186	-1.39469
CNOT6L	719	2.04008
CNOT7	229	-1.09042
CNOT8	327	-0.52758
CNOT9	38	-3.34593
CNP	669	1.35966
CPEB1	115	-2.02514
CPEB2	472	0.0954083
CPEB3	534	0.376232
CPEB4	672	1.3783
CPSF1	335	-0.48138
CPSF2	41	-3.24849
CPSF3	238	-1.01081
CPSF4	493	0.187054
CPSF4L	484	0.148032
CPSF6	136	-1.77291
CPSF7	735	2.5037
CRNKL1	123	-1.95087
CRYZ	628	1.00171
CSDC2	573	0.606667
CSDE1	749	3.12062
CSTF1	155	-1.61973
CSTF2	253	-0.901866
CSTF2T	214	-1.16951
CSTF3	30	-3.67223
CTIF	251	-0.916731
CWC15	209	-1.19203
CWC22	502	0.237341
CWC25	485	0.151034
CWC27	58	-2.77902
CWF19L1	297	-0.667466
CWF19L2	190	-1.3472
CYBB	378	-0.279822
DAZ1	139	-1.72225
DAZ2	199	-1.25782
DAZ3	498	0.216917
DAZ4	363	-0.346597
DAZAP1	141	-1.7087
DAZL	375	-0.29292
DBR1	61	-2.75559
DCP1A	595	0.761509
DCP1B	287	-0.732779
DCP2	455	0.0130494
DCPS	412	-0.133945
DDX1	676	1.4579
DDX17	288	-0.727129
DDX19A	135	-1.77696
DDX19B	256	-0.888336
DDX25	348	-0.418492
DDX39A	703	1.75154
DDX39B	567	0.55631
DDX3X	758	3.69663
DDX3Y	184	-1.40143
DDX4	125	-1.93901
DDX41	3	-6.14021
DDX42	40	-3.32737
DDX43	203	-1.22995
DDX5	63	-2.72564
DDX53	696	1.67519
DDX59	438	-0.0432651
DDX6	94	-2.29714
DEK	109	-2.0507
DENR	533	0.375281
DHX15	609	0.860023
DHX29	400	-0.192764
DHX30	746	2.94656
DHX32	381	-0.273898
DHX33	91	-2.30589
DHX34	720	2.04388
DHX35	121	-1.9544
DHX36	218	-1.14835
DHX38	588	0.704357
DHX40	88	-2.33137
DHX57	486	0.155905
DHX8	704	1.81055
DHX9	111	-2.03596
DND1	274	-0.804189
DQX1	661	1.31818
DRG1	747	2.94666
DRG2	706	1.83337
DUSP11	599	0.780351
DYNC1H1	201	-1.24308
DYNLL1	187	-1.37597
DZIP1	350	-0.40653
DZIP1L	433	-0.0554991
DZIP3	543	0.406544
EDC3	437	-0.0436918
EDC4	556	0.493462
EEF2K	529	0.354261
EIF1	467	0.0686585
EIF1AD	428	-0.0661251
EIF1AX	733	2.37744
EIF1AY	536	0.382064
EIF1B	654	1.24526
EIF2AK1	631	1.0372
EIF2AK2	257	-0.885227
EIF2AK3	424	-0.0912506
EIF2B1	194	-1.28669
EIF2B2	542	0.395387
EIF2B3	503	0.243108
EIF2B4	769	4.77671
EIF2B5	68	-2.63268
EIF3A	291	-0.708484
EIF3B	764	4.01855
EIF3C	151	-1.64562
EIF3CL	463	0.0549164
EIF3D	473	0.0990354
EIF3E	208	-1.19772
EIF3G	760	3.72654
EIF3H	172	-1.4719
EIF3I	189	-1.35471
EIF3J	658	1.26488
EIF3K	466	0.0613779
EIF3L	367	-0.32958
EIF3M	754	3.26027
EIF4A1	648	1.14195
EIF4A2	695	1.62811
EIF4A3	60	-2.75594
EIF4B	565	0.55165
EIF4E	757	3.67204
EIF4E1B	559	0.512895
EIF4E2	119	-1.99689
EIF4E3	220	-1.13996
EIF4ENIF1	167	-1.49728
EIF4G1	610	0.870265
EIF4G2	359	-0.356311
EIF4G3	460	0.0426727
EIF4H	474	0.103403
EIF5	102	-2.16172
EIF5A	452	-0.00489085
EIF5A2	545	0.43509
EIF5AL1	490	0.16625
EIF6	717	2.01241
ELAVL1	16	-4.27269
ELAVL2	619	0.928451
ELAVL3	235	-1.03451
ELAVL4	451	-0.00581626
ENOX1	271	-0.826933
ENOX2	457	0.033355
ERN1	650	1.17291
ERN2	337	-0.468846
ESRP1	591	0.735506
ESRP2	373	-0.303022
ESS2	667	1.34755
ETF1	731	2.29702
EWSR1	72	-2.5717
FADD	699	1.72224
FAM103A1	483	0.146012
FAM120A	727	2.20496
FAM46A	411	-0.139315
FAM46B	507	0.25551
FAM46C	286	-0.742884
FAM46D	564	0.550283
FAM98A	737	2.52345
FASTK	402	-0.187128
FASTKD1	389	-0.242432
FASTKD2	724	2.13693
FASTKD3	289	-0.724495
FASTKD5	767	4.29832
FIP1L1	640	1.06167
FMR1	300	-0.660714
FRG1	142	-1.70857
FRG1BP	380	-0.276144
FTO	163	-1.50627
FUBP1	29	-3.67269
FUBP3	397	-0.200842
FUS	215	-1.16925
FXR1	572	0.593163
FXR2	714	1.96865
FYTTD1	554	0.475441
G3BP1	742	2.75617
G3BP2	690	1.55672
GAPDH	20	-4.15841
GCFC2	439	-0.0396914
GFM1	756	3.65284
GFM2	741	2.67475
GLE1	62	-2.74448
GPATCH1	67	-2.67286
GPX1	504	0.252727
GRSF1	765	4.18705
GSPT1	81	-2.49706
GSPT2	684	1.50241
GSR	285	-0.743687
GTF2F1	145	-1.68468
GTPBP1	662	1.325
GTPBP2	487	0.159061
GUF1	358	-0.358304
HABP4	592	0.736364
HBS1L	623	0.966863
HDLBP	698	1.71423
HELZ	636	1.05019
HELZ2	377	-0.285238
HMGB3	24	-3.92016
HNRNPA0	92	-2.30548
HNRNPA1	87	-2.3417
HNRNPA1L2	296	-0.668189
HNRNPA2B1	555	0.484094
HNRNPA3	549	0.44416
HNRNPAB	726	2.19704
HNRNPC	586	0.69923
HNRNPCL1	48	-2.98513
HNRNPD	607	0.843554
HNRNPDL	369	-0.320436
HNRNPF	233	-1.03707
HNRNPH1	13	-4.4543
HNRNPH2	673	1.38589
HNRNPH3	427	-0.0812146
HNRNPK	26	-3.7706
HNRNPL	159	-1.56234
HNRNPLL	550	0.446481
HNRNPM	36	-3.3985
HNRNPR	150	-1.64831
HNRNPU	581	0.660835
HNRNPUL1	281	-0.768523
HNRNPUL2	407	-0.171042
HSP90AA1	175	-1.45103
HSPA9	221	-1.13645
HTATSF1	157	-1.60831
IFIT2	110	-2.04247
IFIT5	425	-0.0899393
IGF2BP1	643	1.07236
IGF2BP2	574	0.613113
IGF2BP3	390	-0.232293
IKBKG	404	-0.18337
ILF2	647	1.12585
ILF3	750	3.16118
INTS11	122	-1.9516
INTS6L	489	0.162844
IPO11	52	-2.84841
IPO13	730	2.29201
IPO4	149	-1.65705
IPO5	665	1.33165
IPO7	176	-1.44321
IPO9	95	-2.29675
IRAK3	405	-0.173472
IRAK4	374	-0.302552
IREB2	705	1.81539
ISY1	301	-0.660557
ITGAL	146	-1.67837
JAKMIP1	129	-1.84721
KEAP1	689	1.535
KHDC1	420	-0.109912
KHDC1L	540	0.39121
KHDRBS1	403	-0.185783
KHDRBS2	370	-0.308256
KHDRBS3	653	1.22846
KHNYN	584	0.690463
KHSRP	80	-2.53666
KPNB1	6	-5.68735
L1TD1	693	1.60921
LARP1	254	-0.897674
LARP1B	655	1.25827
LARP4	686	1.51476
LARP4B	712	1.94121
LARP6	207	-1.19956
LAT	31	-3.58722
LCK	64	-2.69898
LCP2	222	-1.13321
LIN28A	771	4.88254
LIN28B	310	-0.607128
LRPPRC	753	3.25914
LSM12	278	-0.790235
LSM14A	86	-2.3422
LSM14B	7	-5.63984
LUC7L	471	0.0940026
LUC7L2	9	-4.9255
LUC7L3	515	0.286756
LUZP4	417	-0.113487
MAGOH	173	-1.45689
MAGOHB	349	-0.412498
MAP3K14	645	1.1019
MAP4K1	193	-1.29981
MATR3	108	-2.05301
MBNL1	21	-4.13815
MBNL2	341	-0.451354
MBNL3	476	0.110012
MECP2	634	1.03966
METTL14	282	-0.762094
METTL3	78	-2.55024
MEX3A	105	-2.07992
MEX3B	195	-1.28071
MEX3C	478	0.125384
MEX3D	406	-0.173169
MIF4GD	250	-0.921226
MKRN1	514	0.285643
MKRN2	212	-1.17638
MKRN3	461	0.0443402
MOV10	465	0.0613494
MOV10L1	723	2.13471
MRTO4	578	0.649155
MSI1	530	0.357504
MSI2	707	1.87043
MTHFSD	494	0.192379
MTIF3	740	2.62935
MTPAP	763	3.93741
MTRF1	441	-0.0390476
MTRF1L	745	2.91475
MYD88	666	1.33747
MYEF2	293	-0.689305
NAA38	444	-0.0242762
NANOS1	170	-1.47984
NANOS2	120	-1.95958
NANOS3	217	-1.14907
NCBP1	642	1.07188
NCBP2	324	-0.541961
NCBP2L	685	1.50896
NCF1	387	-0.249724
NELFE	501	0.233013
NFATC1	546	0.440118
NFATC2	294	-0.679866
NFATC3	76	-2.56561
NFATC4	450	-0.00707882
NFE2L2	265	-0.852138
NFX1	399	-0.197301
NGDN	670	1.36739
NMD3	242	-0.963219
NOCT	715	1.99489
NOL3	306	-0.620052
NONO	23	-4.05109
NOP53	656	1.25835
NOVA1	376	-0.288287
NOVA2	356	-0.369087
NR0B1	641	1.06649
NSRP1	258	-0.883358
NUDT21	113	-2.03191
NUFIP2	729	2.25229
NUPL2	247	-0.942134
NUTF2	622	0.960419
NXF1	443	-0.0269039
NXF2	298	-0.662785
NXF2B	585	0.696256
NXF3	410	-0.152386
NXF5	700	1.73221
NXT1	701	1.73903
NXT2	446	-0.0186931
OXSR1	385	-0.258505
PABPC1	583	0.689166
PABPC1L	182	-1.40978
PABPC1L2A	180	-1.43464
PABPC1L2B	183	-1.40389
PABPC3	273	-0.815812
PABPC4	305	-0.633235
PABPC4L	506	0.253969
PABPC5	616	0.895898
PABPN1	243	-0.963069
PABPN1L	442	-0.0361151
PAIP1	79	-2.53735
PAIP2	464	0.0612073
PAIP2B	525	0.341196
PAN2	12	-4.60566
PAN3	5	-5.91552
PAPD4	518	0.300132
PAPD5	205	-1.22201
PAPD7	617	0.89848
PAPOLA	596	0.765323
PAPOLB	524	0.340905
PAPOLG	604	0.811154
PARK7	357	-0.36227
PARN	646	1.10633
PARP1	112	-2.03408
PARP12	544	0.423593
PATL1	710	1.92689
PATL2	580	0.651854
PCBP1	561	0.537752
PCBP2	166	-1.49892
PCBP3	268	-0.836713
PCBP4	548	0.442905
PCF11	632	1.03804
PDCD4	299	-0.66108
PDE12	772	5.40342
PELO	228	-1.09302
PHF5A	57	-2.78094
PHRF1	603	0.790999
PLCG1	65	-2.68563
PLRG1	744	2.76703
PNLDC1	477	0.112524
PNN	117	-2.01055
PNPT1	766	4.22537
PNRC2	197	-1.26203
POLDIP3	615	0.892315
POLR2A	260	-0.878659
POLR2B	541	0.391935
POLR2D	140	-1.71633
POLR2E	106	-2.06939
POLR2F	557	0.497838
POLR2G	188	-1.37261
POLR2H	462	0.0451369
POLR2I	621	0.955714
POLR2J	266	-0.847541
POLR2J2	28	-3.72177
POLR2J3	45	-3.04116
POLR2K	82	-2.46204
POLR2L	17	-4.23381
POLRMT	721	2.09121
PPAN	333	-0.49758
PPIE	725	2.16417
PPIH	579	0.649406
PPIL3	248	-0.928328
PPIL4	83	-2.40607
PPRC1	246	-0.950387
PPWD1	709	1.92573
PQBP1	435	-0.0505367
PRDX1	657	1.26161
PRDX3	118	-2.00988
PRKCQ	602	0.786744
PRKDC	101	-2.17538
PRKRA	398	-0.19903
PRPF18	137	-1.76634
PRPF19	262	-0.859901
PSIP1	213	-1.17509
PTBP1	308	-0.614746
PTBP2	395	-0.212601
PTBP3	344	-0.423352
PTCD2	352	-0.3902
PTCD3	691	1.56915
PTEN	394	-0.217022
PTPRC	127	-1.9096
PUF60	761	3.8587
PUM1	144	-1.70055
PUM2	152	-1.64476
PUM3	748	3.05895
PURA	234	-1.03526
PURB	181	-1.42229
PURG	475	0.107685
PYM1	302	-0.650127
QKI	362	-0.346743
RACK1	44	-3.04756
RAE1	312	-0.600079
RALY	391	-0.224398
RALYL	279	-0.774567
RAN	752	3.20807
RANBP17	434	-0.0513579
RANBP2	10	-4.91436
RANBP6	553	0.468798
RAP1A	526	0.34338
RAVER1	99	-2.19295
RAVER2	537	0.382172
RBBP6	716	2.01121
RBFOX1	430	-0.0632344
RBFOX2	601	0.786458
RBFOX3	364	-0.340764
RBM10	303	-0.6489
RBM11	527	0.346908
RBM12	128	-1.88026
RBM12B	613	0.879304
RBM14	131	-1.83258
RBM15	743	2.76676
RBM15B	154	-1.6308
RBM17	382	-0.271451
RBM18	179	-1.43771
RBM20	284	-0.750364
RBM22	37	-3.36105
RBM23	309	-0.610272
RBM24	198	-1.2616
RBM25	392	-0.223458
RBM26	339	-0.464879
RBM27	468	0.0733525
RBM3	429	-0.0652665
RBM33	319	-0.578859
RBM34	708	1.92249
RBM38	332	-0.503573
RBM39	192	-1.32013
RBM4	366	-0.332088
RBM41	244	-0.961794
RBM42	56	-2.80861
RBM43	311	-0.600141
RBM44	576	0.632849
RBM45	393	-0.218869
RBM46	168	-1.49387
RBM47	177	-1.44134
RBM48	396	-0.210499
RBM4B	371	-0.304775
RBM5	132	-1.82553
RBM6	259	-0.880146
RBM7	347	-0.421319
RBM8A	22	-4.06844
RBMS1	638	1.05497
RBMS2	372	-0.304386
RBMS3	290	-0.708665
RBMX	104	-2.09831
RBMX2	497	0.202929
RBMXL1	668	1.35491
RBMXL2	277	-0.797044
RBMXL3	353	-0.379381
RBMY1A1	774	5.88591
RBMY1B	608	0.846065
RBMY1D	674	1.39693
RBMY1E	316	-0.591237
RBMY1F	773	5.68423
RBMY1J	322	-0.548175
RBPMS	343	-0.430508
RBPMS2	315	-0.591992
RC3H1	307	-0.615088
RC3H2	637	1.05471
RELA	492	0.181387
RIPK1	318	-0.583917
RNF17	510	0.273186
RNGTT	89	-2.3311
RNMT	351	-0.406012
RNPS1	100	-2.19168
RPUSD3	755	3.28398
RPUSD4	734	2.41633
RRBP1	264	-0.854979
RSRC1	562	0.546796
RTF1	237	-1.02279
RUVBL1	630	1.02217
RUVBL2	178	-1.43904
SAFB	191	-1.32716
SAFB2	53	-2.83472
SAMD4A	210	-1.18617
SAMD4B	14	-4.35143
SAP18	520	0.322772
SARNP	491	0.173697
SCAF1	32	-3.54829
SCAF11	516	0.288016
SCAF4	320	-0.578759
SCAF8	148	-1.67217
SECISBP2	156	-1.6127
SECISBP2L	687	1.52107
SERBP1	626	0.971376
SETX	681	1.47502
SF1	469	0.087607
SF3B1	582	0.686375
SF3B2	230	-1.05178
SF3B3	644	1.08142
SF3B4	547	0.441556
SF3B5	55	-2.81467
SF3B6	454	0.0125906
SFPQ	313	-0.598465
SFSWAP	50	-2.92845
SKIV2L	677	1.45867
SLBP	25	-3.81125
SLTM	42	-3.239
SLU7	196	-1.26543
SMG1	27	-3.72348
SMG5	418	-0.112905
SMG6	482	0.140273
SMG7	43	-3.09203
SMG8	325	-0.538888
SMG9	598	0.77873
SMNDC1	652	1.2145
SND1	224	-1.1176
SNIP1	204	-1.22733
SNW1	171	-1.47692
SOD1	1	-7.60254
SOD2	292	-0.69603
SON	272	-0.818485
SPATS2	126	-1.93284
SPATS2L	456	0.0194675
SPEN	508	0.256087
SPI1	409	-0.155348
SREK1	75	-2.56833
SRPK2	304	-0.634866
SRRM1	174	-1.45334
SRRM2	164	-1.50318
SRRM3	342	-0.443701
SRRM4	447	-0.0146589
SRRT	338	-0.465072
SRSF1	480	0.138199
SRSF10	35	-3.4005
SRSF11	660	1.29896
SRSF12	563	0.549519
SRSF2	354	-0.377977
SRSF3	84	-2.40442
SRSF4	664	1.33133
SRSF5	688	1.5239
SRSF6	618	0.898842
SRSF7	528	0.353243
SRSF8	426	-0.0871194
SRSF9	355	-0.371123
SSU72	39	-3.33995
STAU1	633	1.03811
STAU2	539	0.386007
STRAP	768	4.6311
STRBP	597	0.770916
SUB1	594	0.756224
SUGP1	69	-2.62896
SUGP2	635	1.04025
SUPT4H1	33	-3.50155
SUPT5H	577	0.64351
SUPT6H	134	-1.80516
SUPV3L1	736	2.51865
SWT1	682	1.47591
SYF2	453	0.010271
SYK	232	-1.04844
SYMPK	138	-1.75149
SYNCRIP	531	0.362197
TAF15	440	-0.0390881
TARBP1	419	-0.110194
TARBP2	401	-0.188294
TARDBP	4	-6.12524
TBRG4	505	0.253442
TCERG1	255	-0.889489
TDRD3	185	-1.39647
TDRD7	436	-0.0470165
TEFM	651	1.21188
TEX13A	261	-0.871966
TFAM	738	2.53772
TFIP11	499	0.220256
THOC1	321	-0.570252
THOC2	85	-2.34617
THOC3	611	0.871479
THOC5	162	-1.53386
THOC6	680	1.47368
THOC7	98	-2.27959
THRAP3	153	-1.63172
TIA1	408	-0.166599
TIAL1	19	-4.18768
TNPO1	388	-0.24335
TNPO2	386	-0.257407
TNPO3	612	0.876484
TNRC6A	692	1.57962
TNRC6B	517	0.295653
TNRC6C	663	1.32796
TOP3B	269	-0.830796
TP53	620	0.953771
TPR	239	-1.00519
TRA2A	571	0.581163
TRA2B	551	0.451908
TRIM25	361	-0.347445
TRIM56	336	-0.475886
TSFM	751	3.16631
TTF2	481	0.138797
TUFM	759	3.72018
TUT1	283	-0.753672
TXN	346	-0.422303
TXNRD1	2	-6.42149
TXNRD2	252	-0.912659
U2AF1	263	-0.856319
U2AF1L4	488	0.159764
U2AF2	71	-2.60461
UBA1	697	1.68191
UBAP2	496	0.202378
UBAP2L	317	-0.59003
UHMK1	639	1.05619
UPF1	47	-3.00005
UPF2	569	0.572175
UPF3A	570	0.573206
UPF3B	245	-0.95564
USP10	521	0.324793
VCP	158	-1.58284
WBP4	169	-1.4922
WDR33	46	-3.01723
WDR36	34	-3.43592
WDR61	103	-2.10586
WDR83	606	0.843283
WNK1	593	0.749205
XAB2	116	-2.01103
XPO1	360	-0.352332
XPO4	219	-1.14588
XPO6	51	-2.90108
XPO7	423	-0.0913814
XRCC6	415	-0.123282
XRN1	130	-1.83969
YBX1	66	-2.67509
YBX2	114	-2.02545
YBX3	649	1.16361
YTHDC1	49	-2.95116
YTHDC2	314	-0.597702
YTHDF1	432	-0.0575969
YTHDF2	495	0.197405
YTHDF3	280	-0.770503
ZAP70	226	-1.10592
ZC3H14	566	0.555506
ZC3H3	340	-0.45432
ZC3HAV1	679	1.4699
ZCCHC11	449	-0.00834422
ZCCHC13	161	-1.53826
ZCCHC6	416	-0.116576
ZCCHC8	365	-0.336171
ZCCHC9	323	-0.545434
ZFP36	379	-0.2764
ZFP36L1	133	-1.81134
ZFP36L2	713	1.96184
ZNF318	345	-0.422378
ZNF326	421	-0.10951
ZNF385A	605	0.824903
ZNF598	776	7.74744
ZNF638	558	0.510866
ZRANB2	143	-1.70832
ZRSR1	73	-2.57089
ZRSR2	70	-2.61215

## Sheet: Table 5) Day14 200uM PQ
Gene	Rank 200uM D14	Z-score 200uM D14
A1CF	341	-0.135046
ABCF1	618	1.49358
ABT1	595	1.3107
ACIN1	297	-0.375836
ACO1	295	-0.390029
ADAD1	345	-0.117639
ADAD2	374	0.0119939
ADAR	163	-1.14917
ADARB1	235	-0.659339
ADARB2	279	-0.472926
AFF1	627	1.591
AFF2	380	0.0267016
AFF3	608	1.415
AFF4	134	-1.34178
AGFG1	81	-1.96876
AKAP1	148	-1.25659
AKAP17A	130	-1.39659
AKAP8	238	-0.628444
AKAP8L	727	3.3108
ALKBH1	551	0.985389
ALKBH5	216	-0.777736
ALYREF	731	3.41731
ANGEL1	425	0.251963
ANGEL2	353	-0.0801257
APEX1	239	-0.627439
API5	715	3.03596
APOBEC1	465	0.448297
APOBEC2	394	0.102199
APOBEC3F	452	0.37254
APOBEC3G	492	0.595729
APOBEC4	396	0.112186
AQR	664	2.14479
ARHGEF28	164	-1.14121
ARL6IP4	355	-0.0641774
ATXN1	202	-0.870663
ATXN1L	61	-2.23701
ATXN2	381	0.0351666
ATXN2L	725	3.2512
AUH	749	4.3343
BAK1	723	3.21764
BCL2	7	-4.22663
BCL2L11	573	1.14593
BCLAF1	149	-1.25121
BCLAF3	237	-0.65081
BICC1	230	-0.703502
BID	83	-1.94063
BOLL	271	-0.504676
BTK	404	0.166617
BUD13	293	-0.39477
BZW1	388	0.0668439
BZW2	485	0.580715
C12orf65	468	0.479225
C1QBP	726	3.25737
CACTIN	152	-1.24085
CALR	601	1.38594
CAPRIN1	231	-0.703125
CAPRIN2	325	-0.21398
CARD11	525	0.776543
CARHSP1	575	1.16839
CASC3	264	-0.54156
CASP3	672	2.24579
CASP8	290	-0.39857
CAT	597	1.32666
CCAR1	146	-1.26719
CCAR2	519	0.747185
CDC40	639	1.70355
CDC5L	326	-0.211839
CDKN1A	275	-0.493409
CDKN1B	467	0.467569
CELF1	732	3.47641
CELF2	663	2.14375
CELF3	178	-1.0248
CELF4	150	-1.24702
CELF5	49	-2.39512
CELF6	123	-1.4743
CFLAR	219	-0.770148
CHERP	687	2.46567
CHTOP	87	-1.85759
CIRBP	438	0.300748
CLASRP	103	-1.70485
CLK1	371	0.00140625
CLK2	405	0.170392
CLK3	88	-1.85217
CLK4	550	0.977002
CLP1	327	-0.208833
CMTR1	63	-2.2181
CMTR2	588	1.23063
CNBP	704	2.74142
CNOT1	24	-3.10809
CNOT10	296	-0.382149
CNOT11	642	1.75853
CNOT2	78	-2.0282
CNOT3	247	-0.606916
CNOT4	735	3.55978
CNOT6	390	0.0793314
CNOT6L	733	3.48687
CNOT7	272	-0.499132
CNOT8	240	-0.625948
CNOT9	3	-5.16767
CNP	356	-0.0628828
CPEB1	35	-2.7678
CPEB2	634	1.6422
CPEB3	560	1.02096
CPEB4	416	0.200765
CPSF1	545	0.92194
CPSF2	451	0.370837
CPSF3	304	-0.30542
CPSF4	502	0.643522
CPSF4L	351	-0.0888564
CPSF6	41	-2.57402
CPSF7	617	1.47636
CRNKL1	181	-1.00755
CRYZ	299	-0.373261
CSDC2	619	1.52376
CSDE1	775	9.17557
CSTF1	176	-1.03498
CSTF2	110	-1.65095
CSTF2T	303	-0.341165
CSTF3	196	-0.885956
CTIF	269	-0.513014
CWC15	336	-0.163504
CWC22	289	-0.408644
CWC25	383	0.0382187
CWC27	188	-0.955118
CWF19L1	259	-0.559068
CWF19L2	52	-2.38126
CYBB	311	-0.271917
DAZ1	470	0.491044
DAZ2	633	1.62107
DAZ3	335	-0.173951
DAZ4	409	0.1856
DAZAP1	640	1.72685
DAZL	449	0.368643
DBR1	680	2.35578
DCP1A	258	-0.559587
DCP1B	422	0.246826
DCP2	249	-0.596205
DCPS	460	0.427857
DDX1	661	2.13679
DDX17	244	-0.609601
DDX19A	417	0.210095
DDX19B	577	1.1711
DDX25	399	0.130683
DDX39A	629	1.59585
DDX39B	646	1.83377
DDX3X	774	9.09846
DDX3Y	435	0.290882
DDX4	328	-0.204152
DDX41	267	-0.515189
DDX42	637	1.68948
DDX43	284	-0.43804
DDX5	11	-3.92466
DDX53	487	0.581418
DDX59	671	2.24498
DDX6	115	-1.62874
DEK	74	-2.0754
DENR	53	-2.37274
DHX15	688	2.47466
DHX29	171	-1.06213
DHX30	739	3.8377
DHX32	522	0.760547
DHX33	701	2.6618
DHX34	567	1.08209
DHX35	510	0.697794
DHX36	499	0.625747
DHX38	574	1.15185
DHX40	414	0.194285
DHX57	544	0.915229
DHX8	714	3.02108
DHX9	534	0.856754
DND1	392	0.0814384
DQX1	358	-0.0550639
DRG1	724	3.24951
DRG2	651	1.88716
DUSP11	318	-0.247822
DYNC1H1	141	-1.30101
DYNLL1	43	-2.47134
DZIP1	278	-0.47995
DZIP1L	504	0.659106
DZIP3	431	0.263437
EDC3	90	-1.82344
EDC4	397	0.115548
EEF2K	483	0.577536
EIF1	669	2.22503
EIF1AD	21	-3.16322
EIF1AX	712	2.98051
EIF1AY	195	-0.897937
EIF1B	220	-0.765917
EIF2AK1	364	-0.020823
EIF2AK2	223	-0.754434
EIF2AK3	420	0.241723
EIF2B1	647	1.84891
EIF2B2	547	0.937983
EIF2B3	703	2.70982
EIF2B4	728	3.3456
EIF2B5	458	0.409967
EIF3A	20	-3.17857
EIF3B	753	4.55784
EIF3C	582	1.20732
EIF3CL	114	-1.62951
EIF3D	429	0.262477
EIF3E	252	-0.585833
EIF3G	552	0.987946
EIF3H	58	-2.32264
EIF3I	486	0.580999
EIF3J	713	3.02082
EIF3K	261	-0.553545
EIF3L	606	1.40915
EIF3M	612	1.44894
EIF4A1	772	8.72522
EIF4A2	690	2.50719
EIF4A3	463	0.443468
EIF4B	378	0.0255356
EIF4E	752	4.50921
EIF4E1B	314	-0.263162
EIF4E2	12	-3.89981
EIF4E3	548	0.947997
EIF4ENIF1	84	-1.91246
EIF4G1	770	6.80296
EIF4G2	572	1.12518
EIF4G3	643	1.77555
EIF4H	755	4.79888
EIF5	659	2.09447
EIF5A	447	0.356172
EIF5A2	505	0.663777
EIF5AL1	479	0.566769
EIF6	656	1.93552
ELAVL1	761	5.40549
ELAVL2	298	-0.373304
ELAVL3	354	-0.0797196
ELAVL4	580	1.19014
ENOX1	316	-0.255938
ENOX2	584	1.2188
ERN1	286	-0.425823
ERN2	605	1.40325
ESRP1	562	1.0297
ESRP2	428	0.261899
ESS2	496	0.610802
ETF1	740	3.84738
EWSR1	4	-4.76899
FADD	213	-0.797903
FAM103A1	586	1.22102
FAM120A	673	2.26676
FAM46A	323	-0.227706
FAM46B	343	-0.12293
FAM46C	128	-1.41058
FAM46D	346	-0.116514
FAM98A	445	0.338299
FASTK	532	0.839394
FASTKD1	270	-0.509089
FASTKD2	722	3.2055
FASTKD3	257	-0.565965
FASTKD5	759	5.06461
FIP1L1	632	1.62052
FMR1	516	0.721355
FRG1	55	-2.34599
FRG1BP	497	0.612973
FTO	45	-2.45698
FUBP1	10	-4.01996
FUBP3	70	-2.11369
FUS	578	1.17159
FXR1	681	2.37352
FXR2	440	0.311232
FYTTD1	233	-0.688242
G3BP1	48	-2.41628
G3BP2	668	2.20653
GAPDH	91	-1.81655
GCFC2	424	0.250083
GFM1	764	5.60277
GFM2	734	3.52162
GLE1	99	-1.73138
GPATCH1	320	-0.24516
GPX1	116	-1.62309
GRSF1	754	4.71963
GSPT1	589	1.25614
GSPT2	331	-0.184256
GSR	301	-0.365122
GTF2F1	98	-1.74068
GTPBP1	129	-1.40833
GTPBP2	157	-1.21741
GUF1	454	0.3943
HABP4	524	0.767297
HBS1L	457	0.401342
HDLBP	760	5.2956
HELZ	702	2.68998
HELZ2	437	0.297361
HMGB3	667	2.19369
HNRNPA0	636	1.6556
HNRNPA1	203	-0.865466
HNRNPA1L2	598	1.34253
HNRNPA2B1	700	2.64554
HNRNPA3	536	0.858065
HNRNPAB	621	1.52602
HNRNPC	699	2.61675
HNRNPCL1	322	-0.235266
HNRNPD	686	2.45206
HNRNPDL	227	-0.730756
HNRNPF	15	-3.68637
HNRNPH1	18	-3.21191
HNRNPH2	401	0.136268
HNRNPH3	406	0.170889
HNRNPK	137	-1.32926
HNRNPL	657	1.94848
HNRNPLL	472	0.528625
HNRNPM	517	0.732367
HNRNPR	212	-0.801339
HNRNPU	541	0.889384
HNRNPUL1	33	-2.79935
HNRNPUL2	201	-0.878939
HSP90AA1	514	0.709821
HSPA9	280	-0.468095
HTATSF1	242	-0.612526
IFIT2	402	0.141038
IFIT5	288	-0.408863
IGF2BP1	604	1.39756
IGF2BP2	529	0.818317
IGF2BP3	565	1.07091
IKBKG	281	-0.464621
ILF2	716	3.06539
ILF3	751	4.4805
INTS11	232	-0.698702
INTS6L	370	-0.005078
IPO11	682	2.38636
IPO13	520	0.752086
IPO4	119	-1.51821
IPO5	558	1.01126
IPO7	631	1.60846
IPO9	587	1.22981
IRAK3	332	-0.181484
IRAK4	430	0.26309
IREB2	92	-1.81027
ISY1	50	-2.39091
ITGAL	145	-1.27152
JAKMIP1	324	-0.220316
KEAP1	334	-0.175895
KHDC1	471	0.494347
KHDC1L	410	0.190438
KHDRBS1	747	4.07646
KHDRBS2	464	0.443532
KHDRBS3	521	0.758907
KHNYN	609	1.42199
KHSRP	95	-1.78952
KPNB1	93	-1.80989
L1TD1	490	0.589193
LARP1	282	-0.450449
LARP1B	615	1.45945
LARP4	611	1.44684
LARP4B	635	1.64734
LARP6	329	-0.199053
LAT	94	-1.80808
LCK	644	1.78083
LCP2	17	-3.46573
LIN28A	613	1.45616
LIN28B	489	0.58893
LRPPRC	768	6.26573
LSM12	711	2.97187
LSM14A	204	-0.84894
LSM14B	46	-2.45056
LUC7L	365	-0.0159468
LUC7L2	527	0.784869
LUC7L3	159	-1.18155
LUZP4	255	-0.578271
MAGOH	310	-0.273145
MAGOHB	563	1.031
MAP3K14	199	-0.882898
MAP4K1	546	0.936355
MATR3	309	-0.279315
MBNL1	533	0.84414
MBNL2	147	-1.26194
MBNL3	434	0.280763
MECP2	285	-0.432717
METTL14	453	0.373375
METTL3	167	-1.08906
MEX3A	180	-1.02066
MEX3B	283	-0.441321
MEX3C	456	0.400466
MEX3D	481	0.574423
MIF4GD	359	-0.0507059
MKRN1	515	0.714026
MKRN2	211	-0.812444
MKRN3	742	3.88749
MOV10	484	0.579184
MOV10L1	583	1.21215
MRTO4	344	-0.120517
MSI1	192	-0.921135
MSI2	750	4.34949
MTHFSD	241	-0.625525
MTIF3	695	2.5813
MTPAP	771	6.86153
MTRF1	507	0.668094
MTRF1L	696	2.58276
MYD88	625	1.552
MYEF2	306	-0.297794
NAA38	599	1.36477
NANOS1	360	-0.0501945
NANOS2	182	-1.00128
NANOS3	603	1.39711
NCBP1	596	1.3179
NCBP2	590	1.25639
NCBP2L	495	0.609503
NCF1	433	0.276886
NELFE	243	-0.610195
NFATC1	347	-0.111242
NFATC2	339	-0.147958
NFATC3	250	-0.594421
NFATC4	367	-0.0107715
NFE2L2	473	0.535078
NFX1	143	-1.27849
NGDN	674	2.27103
NMD3	684	2.40947
NOCT	678	2.35034
NOL3	442	0.333256
NONO	34	-2.796
NOP53	602	1.3968
NOVA1	109	-1.66208
NOVA2	136	-1.33291
NR0B1	557	1.00806
NSRP1	273	-0.495028
NUDT21	554	0.989078
NUFIP2	710	2.96721
NUPL2	234	-0.683081
NUTF2	641	1.75298
NXF1	413	0.194168
NXF2	518	0.746529
NXF2B	185	-0.969947
NXF3	530	0.828633
NXF5	361	-0.0483516
NXT1	698	2.6126
NXT2	102	-1.71229
OXSR1	553	0.988486
PABPC1	692	2.52099
PABPC1L	132	-1.38751
PABPC1L2A	444	0.335043
PABPC1L2B	592	1.27751
PABPC3	206	-0.836192
PABPC4	256	-0.566269
PABPC4L	340	-0.146405
PABPC5	506	0.665548
PABPN1	576	1.17105
PABPN1L	276	-0.488656
PAIP1	105	-1.68371
PAIP2	462	0.434928
PAIP2B	209	-0.814615
PAN2	28	-3.04784
PAN3	25	-3.10618
PAPD4	172	-1.05176
PAPD5	251	-0.588858
PAPD7	165	-1.11342
PAPOLA	624	1.54496
PAPOLB	144	-1.27582
PAPOLG	319	-0.24637
PARK7	127	-1.44024
PARN	717	3.08721
PARP1	108	-1.66425
PARP12	448	0.368051
PATL1	600	1.38136
PATL2	450	0.370131
PCBP1	22	-3.15383
PCBP2	6	-4.50241
PCBP3	101	-1.71675
PCBP4	363	-0.0308088
PCF11	628	1.59338
PDCD4	122	-1.49869
PDE12	763	5.6005
PELO	120	-1.50868
PHF5A	427	0.259238
PHRF1	228	-0.726028
PLCG1	14	-3.80832
PLRG1	653	1.92538
PNLDC1	200	-0.88102
PNN	71	-2.09336
PNPT1	769	6.58078
PNRC2	16	-3.53371
POLDIP3	537	0.861302
POLR2A	511	0.706889
POLR2B	660	2.11409
POLR2D	614	1.45929
POLR2E	407	0.172659
POLR2F	432	0.264424
POLR2G	675	2.30548
POLR2H	638	1.69135
POLR2I	38	-2.6793
POLR2J	391	0.0798542
POLR2J2	616	1.47498
POLR2J3	124	-1.47305
POLR2K	42	-2.51604
POLR2L	151	-1.24138
POLRMT	762	5.4402
PPAN	679	2.35575
PPIE	369	-0.00517172
PPIH	508	0.681975
PPIL3	72	-2.08335
PPIL4	155	-1.23045
PPRC1	357	-0.0557999
PPWD1	559	1.01188
PQBP1	607	1.41195
PRDX1	19	-3.20979
PRDX3	62	-2.22831
PRKCQ	352	-0.0818318
PRKDC	138	-1.32651
PRKRA	398	0.12452
PRPF18	225	-0.747462
PRPF19	626	1.57864
PSIP1	135	-1.33724
PTBP1	154	-1.23434
PTBP2	191	-0.92164
PTBP3	302	-0.353568
PTCD2	254	-0.58492
PTCD3	741	3.85795
PTEN	193	-0.913752
PTPRC	538	0.863364
PUF60	697	2.59607
PUM1	60	-2.29847
PUM2	26	-3.08746
PUM3	765	5.67421
PURA	421	0.241825
PURB	166	-1.11081
PURG	539	0.873258
PYM1	384	0.0426221
QKI	443	0.334562
RACK1	482	0.574574
RAE1	535	0.857138
RALY	477	0.55071
RALYL	32	-2.80255
RAN	676	2.32171
RANBP17	161	-1.157
RANBP2	121	-1.50168
RANBP6	368	-0.00940754
RAP1A	179	-1.02084
RAVER1	80	-1.9991
RAVER2	498	0.616685
RBBP6	274	-0.493505
RBFOX1	265	-0.539162
RBFOX2	377	0.0231733
RBFOX3	245	-0.609406
RBM10	207	-0.835326
RBM11	455	0.397901
RBM12	85	-1.89652
RBM12B	446	0.349617
RBM14	305	-0.298345
RBM15	745	3.96923
RBM15B	226	-0.738369
RBM17	694	2.58082
RBM18	64	-2.20763
RBM20	198	-0.884623
RBM22	292	-0.398222
RBM23	362	-0.0477069
RBM24	418	0.210709
RBM25	744	3.96141
RBM26	175	-1.03844
RBM27	570	1.09961
RBM3	210	-0.814051
RBM33	707	2.83342
RBM34	169	-1.08625
RBM38	205	-0.84642
RBM39	67	-2.17429
RBM4	561	1.02863
RBM41	610	1.42921
RBM42	162	-1.15237
RBM43	513	0.707303
RBM44	436	0.295417
RBM45	349	-0.0978442
RBM46	194	-0.90864
RBM47	389	0.0746318
RBM48	689	2.50624
RBM4B	555	0.991174
RBM5	173	-1.04681
RBM6	104	-1.68749
RBM7	321	-0.240022
RBM8A	386	0.0494484
RBMS1	556	0.995446
RBMS2	248	-0.599745
RBMS3	197	-0.885664
RBMX	666	2.18873
RBMX2	654	1.93048
RBMXL1	645	1.80785
RBMXL2	214	-0.796346
RBMXL3	403	0.161401
RBMY1A1	693	2.55449
RBMY1B	375	0.0142917
RBMY1D	222	-0.759552
RBMY1E	217	-0.777366
RBMY1F	531	0.8336
RBMY1J	65	-2.18536
RBPMS	348	-0.10407
RBPMS2	291	-0.398341
RC3H1	549	0.972228
RC3H2	68	-2.15826
RELA	372	0.00536225
RIPK1	307	-0.288401
RNF17	526	0.780308
RNGTT	287	-0.409114
RNMT	266	-0.538181
RNPS1	77	-2.03169
RPUSD3	746	4.02112
RPUSD4	767	5.92905
RRBP1	591	1.26623
RSRC1	475	0.539182
RTF1	568	1.08669
RUVBL1	748	4.21302
RUVBL2	491	0.59077
SAFB	31	-2.84518
SAFB2	459	0.424518
SAMD4A	229	-0.719351
SAMD4B	2	-5.86063
SAP18	419	0.214781
SARNP	208	-0.821975
SCAF1	177	-1.02821
SCAF11	221	-0.762659
SCAF4	142	-1.28741
SCAF8	187	-0.959635
SECISBP2	59	-2.31939
SECISBP2L	476	0.54673
SERBP1	8	-4.18402
SETX	412	0.192799
SF1	738	3.71337
SF3B1	69	-2.1545
SF3B2	439	0.308193
SF3B3	708	2.87493
SF3B4	729	3.35413
SF3B5	40	-2.62251
SF3B6	648	1.87787
SFPQ	649	1.87894
SFSWAP	478	0.560395
SKIV2L	56	-2.33981
SLBP	373	0.0101093
SLTM	54	-2.36613
SLU7	96	-1.78833
SMG1	215	-0.787824
SMG5	408	0.185498
SMG6	224	-0.748897
SMG7	190	-0.944544
SMG8	79	-2.01592
SMG9	153	-1.24021
SMNDC1	493	0.597347
SND1	670	2.24451
SNIP1	253	-0.585139
SNW1	36	-2.71239
SOD1	1	-6.51891
SOD2	677	2.34998
SON	44	-2.46501
SPATS2	111	-1.64912
SPATS2L	480	0.572809
SPEN	542	0.891928
SPI1	620	1.52514
SREK1	705	2.76517
SRPK2	366	-0.0123935
SRRM1	184	-0.975608
SRRM2	569	1.09417
SRRM3	528	0.806318
SRRM4	174	-1.04535
SRRT	317	-0.255756
SRSF1	766	5.68272
SRSF10	27	-3.05687
SRSF11	494	0.608985
SRSF12	183	-0.996742
SRSF2	683	2.39566
SRSF3	730	3.36533
SRSF4	630	1.60198
SRSF5	308	-0.285471
SRSF6	658	2.09418
SRSF7	466	0.456863
SRSF8	622	1.53558
SRSF9	382	0.0367201
SSU72	39	-2.65125
STAU1	133	-1.38444
STAU2	685	2.43058
STRAP	776	9.54773
STRBP	721	3.16451
SUB1	76	-2.04284
SUGP1	277	-0.487849
SUGP2	585	1.21923
SUPT4H1	415	0.19941
SUPT5H	387	0.0495461
SUPT6H	579	1.17209
SUPV3L1	736	3.57256
SWT1	488	0.588024
SYF2	47	-2.4198
SYK	131	-1.38994
SYMPK	312	-0.267143
SYNCRIP	719	3.13636
TAF15	330	-0.197964
TARBP1	509	0.687032
TARBP2	117	-1.5337
TARDBP	709	2.89948
TBRG4	501	0.640848
TCERG1	737	3.67864
TDRD3	512	0.707288
TDRD7	218	-0.770895
TEFM	743	3.91976
TEX13A	189	-0.951314
TFAM	756	4.83201
TFIP11	350	-0.0904177
THOC1	86	-1.86354
THOC2	73	-2.07862
THOC3	168	-1.08853
THOC5	140	-1.30313
THOC6	107	-1.67289
THOC7	118	-1.51868
THRAP3	156	-1.22272
TIA1	29	-2.90811
TIAL1	75	-2.05591
TNPO1	89	-1.83438
TNPO2	139	-1.32631
TNPO3	461	0.432539
TNRC6A	395	0.106062
TNRC6B	469	0.489569
TNRC6C	385	0.0458303
TOP3B	594	1.30655
TP53	540	0.880346
TPR	268	-0.513777
TRA2A	650	1.88352
TRA2B	113	-1.63196
TRIM25	23	-3.13814
TRIM56	411	0.191514
TSFM	757	4.86861
TTF2	571	1.11038
TUFM	773	8.86416
TUT1	294	-0.390923
TXN	665	2.16572
TXNRD1	5	-4.51882
TXNRD2	236	-0.655798
U2AF1	523	0.762153
U2AF1L4	333	-0.177721
U2AF2	51	-2.38734
UBA1	720	3.13827
UBAP2	500	0.635468
UBAP2L	655	1.93489
UHMK1	503	0.650964
UPF1	112	-1.64831
UPF2	315	-0.260579
UPF3A	160	-1.17754
UPF3B	82	-1.95819
USP10	9	-4.10085
VCP	66	-2.18147
WBP4	126	-1.45084
WDR33	337	-0.15698
WDR36	566	1.07424
WDR61	57	-2.33896
WDR83	706	2.81622
WNK1	623	1.53639
XAB2	393	0.0866977
XPO1	186	-0.966917
XPO4	97	-1.76224
XPO6	13	-3.8483
XPO7	246	-0.609213
XRCC6	662	2.14329
XRN1	125	-1.45227
YBX1	581	1.20119
YBX2	342	-0.124959
YBX3	376	0.0207487
YTHDC1	441	0.313169
YTHDC2	300	-0.369373
YTHDF1	313	-0.264707
YTHDF2	260	-0.556625
YTHDF3	106	-1.67518
ZAP70	170	-1.08172
ZC3H14	423	0.249497
ZC3H3	652	1.91148
ZC3HAV1	426	0.258389
ZCCHC11	400	0.13577
ZCCHC13	262	-0.550187
ZCCHC6	100	-1.71967
ZCCHC8	379	0.0255625
ZCCHC9	691	2.5161
ZFP36	30	-2.89059
ZFP36L1	37	-2.68603
ZFP36L2	564	1.07004
ZNF318	158	-1.20658
ZNF326	593	1.29787
ZNF385A	338	-0.148798
ZNF598	758	4.92837
ZNF638	718	3.10731
ZRANB2	263	-0.549244
ZRSR1	474	0.536449
ZRSR2	543	0.911945

## Sheet: Table 6) Day21 50uM PQ
Gene	Rank 50uM D21	Z-score 50uM D21	neg|p-value	neg|fdr	pos|p-value	pos|fdr
A1CF	580	0.769231	0.65773	0.816398	0.53497	1
ABCF1	226	-0.961538	0.36323	0.607297	0.99164	1
ABT1	335	-0.25641	0.077126	0.249598	0.98813	1
ACIN1	755	3.01282	0.86681	0.917601	0.02124	0.619516
ACO1	365	-0.0641026	0.28296	0.519758	0.50994	1
ADAD1	649	1.15385	0.44059	0.650841	0.05102	0.943864
ADAD2	428	0.128205	0.19388	0.404973	0.97495	1
ADAR	258	-0.705128	0.087769	0.255445	0.93708	1
ADARB1	307	-0.384615	0.14442	0.325011	0.95819	1
ADARB2	411	0.0641026	0.4156	0.647148	0.6646	1
AFF1	594	0.833333	0.709	0.83344	0.54654	1
AFF2	450	0.192308	0.73809	0.844619	0.96446	1
AFF3	520	0.512821	0.29157	0.520201	0.3313	1
AFF4	323	-0.25641	0.71965	0.835823	0.70501	1
AGFG1	364	-0.0641026	0.55657	0.729271	0.85655	1
AKAP1	372	-0.0641026	0.70159	0.83344	0.90162	1
AKAP17A	447	0.192308	0.045921	0.173188	0.43502	1
AKAP8	237	-0.833333	0.032922	0.157126	0.99043	1
AKAP8L	717	1.79487	0.65774	0.816398	0.22083	1
ALKBH1	233	-0.897436	0.079977	0.249598	0.65502	1
ALKBH5	193	-1.28205	0.020943	0.148155	0.8126	1
ALYREF	673	1.34615	0.4156	0.647148	0.20733	1
ANGEL1	493	0.384615	0.76637	0.863016	0.75387	1
ANGEL2	303	-0.384615	0.36323	0.607297	0.90486	1
APEX1	135	-1.79487	0.021805	0.148155	0.98275	1
API5	343	-0.192308	0.73809	0.844619	0.75559	1
APOBEC1	639	1.15385	0.31239	0.546682	0.38777	1
APOBEC2	353	-0.128205	0.29157	0.520201	0.97494	1
APOBEC3F	109	-2.05128	0.026517	0.148155	0.96447	1
APOBEC3G	340	-0.192308	0.1798	0.381704	0.82082	1
APOBEC4	637	1.08974	0.28847	0.520201	0.47177	1
AQR	132	-1.85897	0.034794	0.157604	0.87554	1
ARHGEF28	287	-0.448718	0.51464	0.705201	0.75026	1
ARL6IP4	660	1.21795	0.62128	0.790073	0.4188	1
ATXN1	446	0.192308	0.37462	0.608956	0.4897	1
ATXN1L	421	0.128205	0.63411	0.793416	0.82016	1
ATXN2	529	0.576923	0.36664	0.607297	0.35129	1
ATXN2L	370	-0.0641026	0.11399	0.305513	0.6351	1
AUH	715	1.79487	0.32431	0.563733	0.18986	1
BAK1	749	2.4359	0.95473	0.990423	0.030467	0.700304
BCL2	257	-0.705128	0.12586	0.305513	0.84492	1
BCL2L11	629	1.08974	0.65311	0.814983	0.41106	1
BCLAF1	56	-3.14103	0.021419	0.148155	0.99983	1
BCLAF3	657	1.21795	0.98812	1	0.067681	1
BICC1	472	0.320513	0.33314	0.573964	0.84734	1
BID	198	-1.28205	0.024854	0.148155	0.52356	1
BOLL	577	0.769231	0.2192	0.432282	0.65694	1
BTK	730	1.92308	0.7072	0.83344	0.084403	1
BUD13	605	0.897436	0.12975	0.305513	0.65969	1
BZW1	483	0.320513	0.45647	0.660304	0.78685	1
BZW2	514	0.512821	0.69736	0.83344	0.65969	1
C12orf65	322	-0.25641	0.1263	0.305513	0.98401	1
C1QBP	702	1.66667	0.73809	0.844619	0.12385	1
CACTIN	646	1.15385	0.14518	0.325011	0.67059	1
CALR	659	1.21795	0.53679	0.714193	0.31894	1
CAPRIN1	748	2.4359	0.90108	0.944861	0.01729	0.565692
CAPRIN2	399	0.0641026	0.36665	0.607297	0.19747	1
CARD11	431	0.128205	0.35371	0.598768	0.69928	1
CARHSP1	305	-0.384615	0.33315	0.573964	0.69758	1
CASC3	310	-0.384615	0.14028	0.323431	0.77887	1
CASP3	415	0.0641026	0.44059	0.650841	0.74669	1
CASP8	240	-0.833333	0.024854	0.148155	0.82286	1
CAT	460	0.25641	0.7072	0.83344	0.31759	1
CCAR1	32	-3.84615	0.020785	0.148155	0.64325	1
CCAR2	254	-0.705128	0.074651	0.244295	0.6135	1
CDC40	259	-0.705128	0.12974	0.305513	0.75816	1
CDC5L	31	-3.97436	0.00015345	0.004555	0.99967	1
CDKN1A	556	0.705128	0.29458	0.520201	0.56782	1
CDKN1B	671	1.34615	0.70418	0.83344	0.29455	1
CELF1	608	0.961538	0.95842	0.991596	0.39189	1
CELF2	697	1.60256	0.90627	0.94902	0.24026	1
CELF3	374	-0.0641026	0.11852	0.305513	0.72297	1
CELF4	300	-0.384615	0.47219	0.669519	0.84322	1
CELF5	270	-0.576923	0.12754	0.305513	0.90226	1
CELF6	641	1.15385	0.79354	0.88083	0.43697	1
CFLAR	336	-0.25641	0.0351	0.157604	0.24285	1
CHERP	77	-2.5641	0.02822	0.148155	0.99304	1
CHTOP	316	-0.320513	0.4722	0.669519	0.60817	1
CIRBP	713	1.73077	0.45804	0.660304	0.079908	1
CLASRP	256	-0.705128	0.17044	0.370965	0.65969	1
CLK1	272	-0.576923	0.12203	0.305513	0.92506	1
CLK2	126	-1.85897	0.041852	0.170649	0.99895	1
CLK3	27	-4.10256	0.00016335	0.004555	0.99763	1
CLK4	623	1.02564	0.52309	0.705201	0.38195	1
CLP1	266	-0.641026	0.19168	0.403617	0.99502	1
CMTR1	54	-3.20513	0.021775	0.148155	0.99572	1
CMTR2	122	-1.92308	0.022993	0.148155	0.55753	1
CNBP	278	-0.512821	0.12974	0.305513	0.99081	1
CNOT1	20	-4.55128	0.00022275	0.004555	0.99997	1
CNOT10	320	-0.320513	0.25188	0.484435	0.90669	1
CNOT11	201	-1.21795	0.033813	0.157604	0.85546	1
CNOT2	10	-5.32051	0.00015345	0.004555	0.99724	1
CNOT3	76	-2.5641	0.020953	0.148155	0.11288	1
CNOT4	764	4.10256	0.59008	0.760346	0.0017078	0.088462
CNOT6	394	0	0.43366	0.650841	0.80637	1
CNOT6L	725	1.85897	0.46443	0.665803	0.1169	1
CNOT7	417	0.128205	0.08366	0.255445	0.30585	1
CNOT8	42	-3.46154	0.00018315	0.004555	0.98752	1
CNOT9	99	-2.24359	0.021429	0.148155	0.99612	1
CNP	453	0.25641	0.55433	0.728797	0.67817	1
CPEB1	227	-0.961538	0.10518	0.301575	0.99038	1
CPEB2	534	0.576923	0.12754	0.305513	0.76776	1
CPEB3	569	0.769231	0.59008	0.760346	0.67059	1
CPEB4	590	0.833333	0.48772	0.684053	0.28324	1
CPSF1	291	-0.448718	0.34868	0.596755	0.93958	1
CPSF2	203	-1.21795	0.11337	0.305513	0.99737	1
CPSF3	112	-1.98718	0.028151	0.148155	0.99848	1
CPSF4	264	-0.641026	0.21656	0.429248	0.90414	1
CPSF4L	387	0	0.44059	0.650841	0.88283	1
CPSF6	440	0.192308	0.36664	0.607297	0.54895	1
CPSF7	775	6.73077	1	1	4.95e-06	0.000549
CRNKL1	223	-1.02564	0.20986	0.425758	0.92572	1
CRYZ	568	0.705128	0.68629	0.831903	0.28537	1
CSDC2	357	-0.128205	0.40726	0.647148	0.64325	1
CSDE1	772	5.96154	0.97283	1	4.95e-06	0.000549
CSTF1	105	-2.11538	0.021151	0.148155	0.99891	1
CSTF2	268	-0.641026	0.23893	0.461835	0.47176	1
CSTF2T	396	0	0.23484	0.457326	0.95456	1
CSTF3	22	-4.48718	0.020775	0.148155	0.99984	1
CTIF	505	0.448718	0.4493	0.65621	0.89221	1
CWC15	94	-2.37179	0.026507	0.148155	0.99583	1
CWC22	117	-1.92308	0.036714	0.158995	0.63134	1
CWC25	281	-0.512821	0.28515	0.520201	0.92506	1
CWC27	33	-3.84615	0.00015345	0.004555	0.98535	1
CWF19L1	98	-2.30769	0.021933	0.148155	0.936	1
CWF19L2	72	-2.69231	0.021092	0.148155	0.79287	1
CYBB	622	1.02564	0.43824	0.650841	0.40506	1
DAZ1	332	-0.25641	0.14292	0.325011	0.88283	1
DAZ2	468	0.320513	0.63412	0.793416	0.67817	1
DAZ3	499	0.448718	0.73808	0.844619	0.30858	1
DAZ4	494	0.384615	0.28155	0.51842	0.89441	1
DAZAP1	339	-0.192308	0.11129	0.305513	0.75387	1
DAZL	554	0.705128	0.36423	0.607297	0.19542	1
DBR1	192	-1.28205	0.114	0.305513	0.99996	1
DCP1A	638	1.15385	0.67822	0.824708	0.58026	1
DCP1B	435	0.192308	0.43566	0.650841	0.92547	1
DCP2	567	0.705128	0.12896	0.305513	0.6646	1
DCPS	100	-2.24359	0.021419	0.148155	0.9424	1
DDX1	612	0.961538	0.45465	0.660304	0.35911	1
DDX17	39	-3.71795	0.00017325	0.004555	1	1
DDX19A	12	-5.12821	0.00025245	0.004904	0.90669	1
DDX19B	720	1.79487	0.14518	0.325011	0.19814	1
DDX25	490	0.384615	0.63411	0.793416	0.80577	1
DDX39A	116	-1.92308	0.020894	0.148155	0.99715	1
DDX39B	197	-1.28205	0.40726	0.647148	0.99018	1
DDX3X	680	1.41026	0.43824	0.650841	0.15885	1
DDX3Y	377	0	0.48773	0.684053	0.86467	1
DDX4	438	0.192308	0.5179	0.705201	0.89721	1
DDX41	19	-4.55128	0.020785	0.148155	0.99143	1
DDX42	383	0	0.16157	0.354661	0.86467	1
DDX43	202	-1.21795	0.032952	0.157126	0.38865	1
DDX5	11	-5.12821	0.00016335	0.004555	0.99716	1
DDX53	681	1.47436	0.68031	0.825944	0.0092021	0.397222
DDX59	269	-0.641026	0.51655	0.705201	0.99118	1
DDX6	68	-2.75641	0.020805	0.148155	0.99984	1
DEK	59	-3.01282	0.00016335	0.004555	0.99914	1
DENR	79	-2.5641	0.021102	0.148155	0.92571	1
DHX15	299	-0.384615	0.28156	0.51842	0.69687	1
DHX29	308	-0.384615	0.79353	0.88083	0.97795	1
DHX30	361	-0.128205	0.14609	0.325248	0.90987	1
DHX32	379	0	0.89883	0.943768	0.81333	1
DHX33	141	-1.73077	0.047891	0.173936	0.98337	1
DHX34	712	1.73077	0.87706	0.925915	0.087897	1
DHX35	235	-0.897436	0.12974	0.305513	0.99164	1
DHX36	414	0.0641026	0.34784	0.596629	0.95708	1
DHX38	470	0.320513	0.7016	0.83344	0.18355	1
DHX40	129	-1.85897	0.023032	0.148155	0.98451	1
DHX57	507	0.448718	0.61722	0.78872	0.69687	1
DHX8	218	-1.02564	0.022379	0.148155	0.57018	1
DHX9	224	-1.02564	0.16158	0.354661	0.87392	1
DND1	476	0.320513	0.10854	0.304457	0.97311	1
DQX1	509	0.448718	0.043327	0.170649	0.6706	1
DRG1	770	5.19231	1	1	4.95e-06	0.000549
DRG2	530	0.576923	0.54841	0.728396	0.29583	1
DUSP11	566	0.705128	0.43824	0.650841	0.54049	1
DYNC1H1	130	-1.85897	0.047891	0.173936	0.93915	1
DYNLL1	295	-0.448718	0.0233	0.148155	0.9657	1
DZIP1	536	0.576923	0.12975	0.305513	0.41755	1
DZIP1L	672	1.34615	0.71898	0.835823	0.13464	1
DZIP3	319	-0.320513	0.082739	0.255445	0.83549	1
EDC3	587	0.833333	0.71965	0.835823	0.69759	1
EDC4	704	1.66667	0.67823	0.824708	0.23919	1
EEF2K	669	1.34615	0.26069	0.497075	0.14994	1
EIF1	158	-1.60256	0.19722	0.409739	0.83753	1
EIF1AD	685	1.47436	0.44059	0.650841	0.48969	1
EIF1AX	151	-1.66667	0.069166	0.23675	0.92393	1
EIF1AY	548	0.641026	0.69959	0.83344	0.75388	1
EIF1B	724	1.85897	0.7644	0.863016	0.055702	0.983654
EIF2AK1	718	1.79487	0.99754	1	0.018201	0.565692
EIF2AK2	355	-0.128205	0.19721	0.409739	0.82113	1
EIF2AK3	628	1.08974	0.95348	0.990423	0.4212	1
EIF2B1	288	-0.448718	0.12203	0.305513	0.78464	1
EIF2B2	220	-1.02564	0.053663	0.186144	0.90413	1
EIF2B3	111	-1.98718	0.034596	0.157604	0.99816	1
EIF2B4	625	1.02564	0.3243	0.563733	0.69256	1
EIF2B5	83	-2.4359	0.037368	0.158995	0.96471	1
EIF3A	16	-4.80769	0.021419	0.148155	0.99198	1
EIF3B	185	-1.34615	0.051703	0.18096	0.83694	1
EIF3C	362	-0.0641026	0.096787	0.279568	0.96617	1
EIF3CL	229	-0.961538	0.27986	0.517756	0.66592	1
EIF3D	36	-3.71795	0.031032	0.153626	0.65969	1
EIF3E	265	-0.641026	0.074512	0.244295	0.96857	1
EIF3G	328	-0.25641	0.26164	0.497075	0.73468	1
EIF3H	50	-3.33333	0.00022275	0.004555	0.96773	1
EIF3I	286	-0.448718	0.085185	0.255445	0.99206	1
EIF3J	746	2.37179	0.71616	0.835823	0.13791	1
EIF3K	425	0.128205	0.046139	0.173188	0.86131	1
EIF3L	397	0.0641026	0.11852	0.305513	0.56183	1
EIF3M	596	0.833333	0.94131	0.983059	0.89222	1
EIF4A1	553	0.705128	0.59007	0.760346	0.59834	1
EIF4A2	647	1.15385	0.76638	0.863016	0.3726	1
EIF4A3	95	-2.37179	0.076819	0.249598	0.98718	1
EIF4B	148	-1.66667	0.039318	0.166033	0.99277	1
EIF4E	613	0.961538	0.85299	0.917601	0.21672	1
EIF4E1B	565	0.705128	0.59007	0.760346	0.60816	1
EIF4E2	389	0	0.021617	0.148155	0.66461	1
EIF4E3	386	0	0.3537	0.598768	0.28537	1
EIF4ENIF1	69	-2.75641	0.00022275	0.004555	0.99896	1
EIF4G1	306	-0.384615	0.032962	0.157126	0.62329	1
EIF4G2	404	0.0641026	0.10854	0.304457	0.83332	1
EIF4G3	503	0.448718	0.12975	0.305513	0.5944	1
EIF4H	437	0.192308	0.59008	0.760346	0.67817	1
EIF5	214	-1.08974	0.048129	0.173936	0.75387	1
EIF5A	169	-1.47436	0.11337	0.305513	0.93372	1
EIF5A2	633	1.08974	0.71965	0.835823	0.13565	1
EIF5AL1	430	0.128205	0.2645	0.497625	0.44239	1
EIF6	199	-1.21795	0.047436	0.173936	0.9849	1
ELAVL1	285	-0.512821	0.12204	0.305513	0.90227	1
ELAVL2	293	-0.448718	0.073503	0.244295	0.74853	1
ELAVL3	630	1.08974	0.30102	0.527982	0.44612	1
ELAVL4	475	0.320513	0.67823	0.824708	0.77025	1
ENOX1	416	0.0641026	0.6274	0.793416	0.73389	1
ENOX2	604	0.897436	0.62959	0.793416	0.75387	1
ERN1	360	-0.128205	0.022527	0.148155	0.98718	1
ERN2	492	0.384615	0.21302	0.428806	0.73468	1
ESRP1	474	0.320513	0.86681	0.917601	0.3919	1
ESRP2	418	0.128205	0.71964	0.835823	0.73389	1
ESS2	457	0.25641	0.14556	0.325011	0.97628	1
ETF1	398	0.0641026	0.1798	0.381704	0.19541	1
EWSR1	85	-2.4359	0.020775	0.148155	0.96773	1
FADD	557	0.705128	0.52309	0.705201	0.55753	1
FAM103A1	180	-1.34615	0.047436	0.173936	0.94287	1
FAM120A	648	1.15385	0.98812	1	0.096976	1
FAM46A	550	0.641026	0.76638	0.863016	0.61146	1
FAM46B	547	0.641026	0.17211	0.371485	0.38776	1
FAM46C	444	0.192308	0.23894	0.461835	0.060761	1
FAM46D	581	0.769231	0.58535	0.760346	0.46794	1
FAM98A	679	1.41026	0.709	0.83344	0.12083	1
FASTK	683	1.47436	0.7571	0.860847	0.11425	1
FASTKD1	177	-1.41026	0.026517	0.148155	0.99784	1
FASTKD2	528	0.576923	0.37021	0.607297	0.70012	1
FASTKD3	501	0.448718	0.078373	0.249598	0.3919	1
FASTKD5	205	-1.21795	0.41198	0.647148	0.99785	1
FIP1L1	741	2.17949	0.59008	0.760346	0.074443	1
FMR1	495	0.384615	0.79133	0.88083	0.80366	1
FRG1	228	-0.961538	0.02322	0.148155	0.99037	1
FRG1BP	413	0.0641026	0.6695	0.824708	0.8355	1
FTO	96	-2.37179	0.021429	0.148155	0.99906	1
FUBP1	49	-3.33333	0.00016335	0.004555	0.98534	1
FUBP3	145	-1.66667	0.022478	0.148155	0.99815	1
FUS	24	-4.35897	0.00015345	0.004555	0.99443	1
FXR1	754	2.88462	0.83664	0.914308	0.027121	0.700304
FXR2	675	1.41026	0.83934	0.914744	0.11318	1
FYTTD1	424	0.128205	0.79133	0.88083	0.80856	1
G3BP1	774	6.66667	1	1	4.95e-06	0.000549
G3BP2	757	3.26923	0.99988	1	0.00020295	0.015769
GAPDH	133	-1.79487	0.04603	0.173188	0.537	1
GCFC2	190	-1.28205	0.024329	0.148155	0.86906	1
GFM1	165	-1.53846	0.086224	0.255445	0.9849	1
GFM2	317	-0.320513	0.12639	0.305513	0.97578	1
GLE1	43	-3.46154	0.018439	0.148155	0.99959	1
GPATCH1	172	-1.41026	0.024468	0.148155	0.93068	1
GPX1	412	0.0641026	0.33064	0.572169	0.86467	1
GRSF1	181	-1.34615	0.079977	0.249598	0.98317	1
GSPT1	128	-1.85897	0.049475	0.174738	0.90534	1
GSPT2	661	1.21795	0.98624	1	0.37914	1
GSR	426	0.128205	0.2706	0.503009	0.96856	1
GTF2F1	451	0.192308	0.047901	0.173936	0.54165	1
GTPBP1	751	2.62821	0.66573	0.824708	0.027378	0.700304
GTPBP2	736	2.11538	0.73808	0.844619	0.082769	1
GUF1	313	-0.320513	0.12974	0.305513	0.90943	1
HABP4	558	0.705128	0.61722	0.78872	0.45436	1
HBS1L	735	2.05128	0.79354	0.88083	0.14292	1
HDLBP	771	5.51282	0.99866	1	4.95e-06	0.000549
HELZ	65	-2.82051	0.020835	0.148155	0.99215	1
HELZ2	701	1.66667	0.85441	0.917601	0.32249	1
HMGB3	516	0.512821	0.39467	0.636144	0.88007	1
HNRNPA0	57	-3.14103	0.00015345	0.004555	1	1
HNRNPA1	113	-1.98718	0.023607	0.148155	0.99463	1
HNRNPA1L2	540	0.641026	0.44657	0.655933	0.75205	1
HNRNPA2B1	401	0.0641026	0.21656	0.429248	0.48266	1
HNRNPA3	432	0.128205	0.76845	0.864093	0.88814	1
HNRNPAB	443	0.192308	0.77693	0.871101	0.65968	1
HNRNPC	762	3.84615	0.37096	0.607297	0.029378	0.700304
HNRNPCL1	615	0.961538	0.12639	0.305513	0.54895	1
HNRNPD	184	-1.34615	0.042189	0.170649	0.31894	1
HNRNPDL	168	-1.47436	0.022696	0.148155	0.95846	1
HNRNPF	26	-4.23077	0.00015345	0.004555	0.99687	1
HNRNPH1	23	-4.48718	0.021339	0.148155	0.75388	1
HNRNPH2	354	-0.128205	0.52549	0.705201	0.80506	1
HNRNPH3	489	0.384615	0.21919	0.432282	0.40793	1
HNRNPK	274	-0.576923	0.29458	0.520201	0.66779	1
HNRNPL	283	-0.512821	0.13265	0.309506	0.99337	1
HNRNPLL	403	0.0641026	0.15953	0.352153	0.64994	1
HNRNPM	52	-3.26923	0.00021285	0.004555	0.99935	1
HNRNPR	121	-1.92308	0.021429	0.148155	0.99206	1
HNRNPU	574	0.769231	0.57815	0.756261	0.59441	1
HNRNPUL1	110	-2.05128	0.020805	0.148155	0.99582	1
HNRNPUL2	670	1.34615	0.16603	0.36237	0.29111	1
HSP90AA1	242	-0.833333	0.042189	0.170649	0.99958	1
HSPA9	63	-2.88462	0.022933	0.148155	0.99899	1
HTATSF1	64	-2.88462	0.021805	0.148155	0.95179	1
IFIT2	498	0.384615	0.048119	0.173936	0.22711	1
IFIT5	583	0.769231	0.42679	0.650841	0.50408	1
IGF2BP1	538	0.576923	0.85167	0.917601	0.81027	1
IGF2BP2	513	0.512821	0.52042	0.705201	0.8814	1
IGF2BP3	373	-0.0641026	0.46442	0.665803	0.88637	1
IKBKG	481	0.320513	0.45466	0.660304	0.47177	1
ILF2	560	0.705128	0.88966	0.935406	0.43798	1
ILF3	733	1.98718	0.19389	0.404973	0.28538	1
INTS11	147	-1.66667	0.027844	0.148155	0.63423	1
INTS6L	711	1.73077	0.7578	0.860847	0.080492	1
IPO11	461	0.25641	0.28743	0.520201	0.98451	1
IPO13	543	0.641026	0.4156	0.647148	0.50994	1
IPO4	290	-0.448718	0.14441	0.325011	0.60227	1
IPO5	706	1.73077	0.81093	0.891225	0.070562	1
IPO7	517	0.512821	0.67823	0.824708	0.88638	1
IPO9	137	-1.73077	0.032952	0.157126	0.98753	1
IRAK3	619	0.961538	0.95	0.989477	0.26251	1
IRAK4	484	0.320513	0.53679	0.714193	0.6646	1
IREB2	363	-0.0641026	0.70901	0.83344	0.50994	1
ISY1	350	-0.192308	0.17212	0.371485	0.72411	1
ITGAL	234	-0.897436	0.040912	0.170649	0.92572	1
JAKMIP1	407	0.0641026	0.17497	0.375552	0.97215	1
KEAP1	271	-0.576923	0.14292	0.325011	0.94978	1
KHDC1	482	0.320513	0.76212	0.863016	0.89302	1
KHDC1L	455	0.25641	0.43366	0.650841	0.64326	1
KHDRBS1	156	-1.60256	0.030596	0.153626	0.99974	1
KHDRBS2	533	0.576923	0.70901	0.83344	0.68417	1
KHDRBS3	640	1.15385	0.82382	0.901566	0.23182	1
KHNYN	738	2.11538	0.37282	0.607297	0.058385	1
KHSRP	159	-1.60256	0.026497	0.148155	0.90988	1
KPNB1	84	-2.4359	0.049079	0.174166	0.56184	1
L1TD1	610	0.961538	0.74455	0.849503	0.54049	1
LARP1	92	-2.37179	0.020765	0.148155	0.98041	1
LARP1B	448	0.192308	0.77178	0.86658	0.4225	1
LARP4	400	0.0641026	0.67823	0.824708	0.79187	1
LARP4B	744	2.24359	0.032962	0.157126	0.14078	1
LARP6	393	0	0.20987	0.425758	0.86856	1
LAT	97	-2.37179	0.021676	0.148155	0.99669	1
LCK	53	-3.20513	0.023319	0.148155	0.99887	1
LCP2	81	-2.5	0.022537	0.148155	0.99772	1
LIN28A	155	-1.60256	0.063731	0.219112	0.029378	0.700304
LIN28B	656	1.21795	0.35371	0.598768	0.39189	1
LRPPRC	44	-3.46154	0.022676	0.148155	0.59732	1
LSM12	740	2.17949	0.75781	0.860847	0.1068	1
LSM14A	66	-2.82051	0.00015345	0.004555	1	1
LSM14B	183	-1.34615	0.022072	0.148155	0.80213	1
LUC7L	589	0.833333	0.44059	0.650841	0.29901	1
LUC7L2	35	-3.78205	0.00015345	0.004555	0.94697	1
LUC7L3	511	0.512821	0.049079	0.174166	0.94287	1
LUZP4	504	0.448718	0.37186	0.607297	0.90829	1
MAGOH	93	-2.37179	0.020854	0.148155	0.99921	1
MAGOHB	206	-1.21795	0.055712	0.192393	0.84262	1
MAP3K14	469	0.320513	0.022508	0.148155	0.60226	1
MAP4K1	246	-0.769231	0.12754	0.305513	0.99448	1
MATR3	37	-3.71795	0.00022275	0.004555	0.99738	1
MBNL1	48	-3.33333	0.00020295	0.004555	1	1
MBNL2	539	0.641026	0.39068	0.631097	0.79038	1
MBNL3	542	0.641026	0.12586	0.305513	0.63064	1
MECP2	508	0.448718	0.12695	0.305513	0.9591	1
METTL14	654	1.21795	0.86681	0.917601	0.67818	1
METTL3	518	0.512821	0.12203	0.305513	0.74852	1
MEX3A	324	-0.25641	0.11287	0.305513	0.56183	1
MEX3B	454	0.25641	0.55434	0.728797	0.76083	1
MEX3C	692	1.53846	0.47045	0.669491	0.22938	1
MEX3D	700	1.66667	0.079977	0.249598	0.19272	1
MIF4GD	563	0.705128	0.84418	0.914821	0.60931	1
MKRN1	737	2.11538	0.99714	1	0.017756	0.565692
MKRN2	458	0.25641	0.38694	0.627662	0.64608	1
MKRN3	408	0.0641026	0.43565	0.650841	0.76082	1
MOV10	662	1.21795	0.5179	0.705201	0.31185	1
MOV10L1	663	1.28205	0.80835	0.891225	0.11395	1
MRTO4	606	0.897436	0.84417	0.914821	0.6646	1
MSI1	618	0.961538	0.85167	0.917601	0.2668	1
MSI2	760	3.46154	0.99952	1	0.00048015	0.028698
MTHFSD	635	1.08974	0.023379	0.148155	0.45103	1
MTIF3	144	-1.66667	0.021003	0.148155	1	1
MTPAP	314	-0.320513	0.29156	0.520201	0.98508	1
MTRF1	221	-1.02564	0.050168	0.176384	0.66267	1
MTRF1L	524	0.576923	0.034398	0.157604	0.83549	1
MYD88	750	2.62821	0.91507	0.956947	0.030883	0.700304
MYEF2	208	-1.15385	0.0351	0.157604	0.88141	1
NAA38	315	-0.320513	0.29157	0.520201	0.98696	1
NANOS1	441	0.192308	0.7016	0.83344	0.96615	1
NANOS2	562	0.705128	0.37186	0.607297	0.59617	1
NANOS3	510	0.448718	0.36664	0.607297	0.67817	1
NCBP1	119	-1.92308	0.079987	0.249598	0.95818	1
NCBP2	171	-1.47436	0.17771	0.380388	0.86525	1
NCBP2L	694	1.60256	0.3537	0.598768	0.034249	0.700304
NCF1	321	-0.25641	0.28848	0.520201	0.85655	1
NELFE	375	-0.0641026	0.087155	0.255445	0.80147	1
NFATC1	691	1.53846	0.51791	0.705201	0.26681	1
NFATC2	582	0.769231	0.6695	0.824708	0.28538	1
NFATC3	280	-0.512821	0.4156	0.647148	0.95414	1
NFATC4	609	0.961538	0.020795	0.148155	0.61797	1
NFE2L2	422	0.128205	0.10853	0.304457	0.81492	1
NFX1	124	-1.85897	0.021023	0.148155	0.97013	1
NGDN	551	0.641026	0.52549	0.705201	0.87232	1
NMD3	544	0.641026	0.034398	0.157604	0.75026	1
NOCT	745	2.30769	0.96385	0.995893	0.021528	0.619516
NOL3	378	0	0.63001	0.793416	0.48293	1
NONO	6	-6.08974	4.95e-06	0.000962	1	1
NOP53	689	1.47436	0.55433	0.728797	0.19604	1
NOVA1	643	1.15385	0.44059	0.650841	0.39686	1
NOVA2	688	1.47436	0.86681	0.917601	0.19438	1
NR0B1	678	1.41026	0.5179	0.705201	0.1105	1
NSRP1	555	0.705128	0.43365	0.650841	0.72529	1
NUDT21	684	1.47436	0.51229	0.705201	0.39522	1
NUFIP2	773	6.60256	1	1	4.95e-06	0.000549
NUPL2	247	-0.769231	0.0262	0.148155	0.97423	1
NUTF2	487	0.320513	0.12696	0.305513	0.1105	1
NXF1	652	1.21795	0.5231	0.705201	0.31529	1
NXF2	564	0.705128	0.47044	0.669491	0.5523	1
NXF2B	318	-0.320513	0.51791	0.705201	0.95997	1
NXF3	690	1.53846	0.55434	0.728797	0.11502	1
NXF5	611	0.961538	0.53127	0.710506	0.28537	1
NXT1	763	3.97436	0.98625	1	0.0054005	0.246833
NXT2	213	-1.08974	0.037447	0.158995	0.9849	1
OXSR1	331	-0.25641	0.28743	0.520201	0.99198	1
PABPC1	708	1.73077	0.49964	0.69825	0.43016	1
PABPC1L	301	-0.384615	0.048119	0.173936	0.99914	1
PABPC1L2A	302	-0.384615	0.20987	0.425758	0.86467	1
PABPC1L2B	380	0	0.26449	0.497625	0.96028	1
PABPC3	464	0.25641	0.29607	0.520475	0.69759	1
PABPC4	211	-1.15385	0.026586	0.148155	0.96246	1
PABPC4L	653	1.21795	0.79841	0.884972	0.22778	1
PABPC5	644	1.15385	0.73808	0.844619	0.24789	1
PABPN1	385	0	0.12974	0.305513	0.81672	1
PABPN1L	326	-0.25641	0.63411	0.793416	0.86796	1
PAIP1	351	-0.192308	0.079037	0.249598	0.92699	1
PAIP2	512	0.512821	0.59007	0.760346	0.75205	1
PAIP2B	632	1.08974	0.12974	0.305513	0.22239	1
PAN2	9	-5.32051	4.95e-06	0.000962	1	1
PAN3	3	-7.05128	4.95e-06	0.000962	0.94239	1
PAPD4	356	-0.128205	0.20987	0.425758	0.60931	1
PAPD5	716	1.79487	0.52041	0.705201	0.22865	1
PAPD7	599	0.897436	0.47044	0.669491	0.61919	1
PAPOLA	651	1.15385	0.049089	0.174166	0.4212	1
PAPOLB	491	0.384615	0.67157	0.824708	0.79909	1
PAPOLG	617	0.961538	0.69355	0.83344	0.54807	1
PARK7	527	0.576923	0.36519	0.607297	0.88007	1
PARN	592	0.833333	0.44483	0.655853	0.74377	1
PARP1	261	-0.705128	0.20986	0.425758	0.99975	1
PARP12	523	0.576923	0.035487	0.157604	0.70171	1
PATL1	756	3.20513	0.99886	1	0.011073	0.452834
PATL2	585	0.769231	0.70494	0.83344	0.2668	1
PCBP1	747	2.4359	0.85684	0.917601	0.15884	1
PCBP2	732	1.98718	0.45805	0.660304	0.18689	1
PCBP3	327	-0.25641	0.11628	0.305513	0.99615	1
PCBP4	466	0.25641	0.80071	0.886254	0.91704	1
PCF11	497	0.384615	0.17917	0.381704	0.66461	1
PDCD4	506	0.448718	0.087165	0.255445	0.73013	1
PDE12	115	-1.92308	0.031041	0.153626	0.96514	1
PELO	107	-2.05128	0.085175	0.255445	0.86467	1
PHF5A	102	-2.17949	0.10655	0.303254	0.91728	1
PHRF1	742	2.24359	0.86681	0.917601	0.062266	1
PLCG1	91	-2.37179	0.021102	0.148155	0.92269	1
PLRG1	86	-2.4359	0.024507	0.148155	0.33393	1
PNLDC1	571	0.769231	0.76638	0.863016	0.74377	1
PNN	573	0.769231	0.17497	0.375552	0.67818	1
PNPT1	146	-1.66667	0.078373	0.249598	0.69758	1
PNRC2	526	0.576923	0.85299	0.917601	0.71118	1
POLDIP3	634	1.08974	0.43824	0.650841	0.50995	1
POLR2A	108	-2.05128	0.022478	0.148155	0.99464	1
POLR2B	186	-1.34615	0.12695	0.305513	0.97767	1
POLR2D	174	-1.41026	0.082373	0.255445	0.98892	1
POLR2E	252	-0.769231	0.073493	0.244295	0.99784	1
POLR2F	276	-0.512821	0.16353	0.357931	0.62166	1
POLR2G	236	-0.833333	0.20987	0.425758	0.9591	1
POLR2H	253	-0.769231	0.29064	0.520201	0.87791	1
POLR2I	342	-0.192308	0.11033	0.305513	0.7241	1
POLR2J	15	-4.87179	0.020785	0.148155	0.82323	1
POLR2J2	368	-0.0641026	0.40716	0.647148	0.68264	1
POLR2J3	67	-2.82051	0.095243	0.276134	0.99901	1
POLR2K	131	-1.85897	0.043486	0.170649	0.61708	1
POLR2L	8	-5.38462	0.027527	0.148155	0.99242	1
POLRMT	465	0.25641	0.29457	0.520201	0.88006	1
PPAN	665	1.28205	0.43823	0.650841	0.54896	1
PPIE	243	-0.833333	0.21302	0.428806	0.014687	0.565692
PPIH	366	-0.0641026	0.37096	0.607297	0.71777	1
PPIL3	209	-1.15385	0.041852	0.170649	0.99886	1
PPIL4	160	-1.60256	0.043327	0.170649	0.50534	1
PPRC1	150	-1.66667	0.049089	0.174166	0.86466	1
PPWD1	382	0	0.13766	0.3193	0.80506	1
PQBP1	333	-0.25641	0.43824	0.650841	0.9714	1
PRDX1	217	-1.08974	0.035496	0.157604	0.88228	1
PRDX3	279	-0.512821	0.022399	0.148155	0.8782	1
PRKCQ	627	1.08974	0.73808	0.844619	0.37914	1
PRKDC	225	-0.961538	0.087769	0.255445	0.92788	1
PRKRA	575	0.769231	0.6192	0.78872	0.67309	1
PRPF18	123	-1.92308	0.031032	0.153626	0.48267	1
PRPF19	275	-0.576923	0.10655	0.303254	0.96121	1
PSIP1	176	-1.41026	0.022547	0.148155	0.99898	1
PTBP1	61	-2.88462	0.022359	0.148155	0.97365	1
PTBP2	552	0.641026	0.98155	1	0.69255	1
PTBP3	330	-0.25641	0.028141	0.148155	0.76083	1
PTCD2	51	-3.33333	0.00022275	0.004555	0.99995	1
PTCD3	87	-2.4359	0.021349	0.148155	0.9849	1
PTEN	442	0.192308	0.2674	0.501867	0.73469	1
PTPRC	207	-1.15385	0.073879	0.244295	0.72528	1
PUF60	766	4.23077	0.95604	0.990456	0.01736	0.565692
PUM1	7	-5.96154	4.95e-06	0.000962	0.99966	1
PUM2	58	-3.07692	0.00015345	0.004555	1	1
PUM3	776	7.11538	0.99994	1	4.95e-06	0.000549
PURA	723	1.85897	0.12896	0.305513	0.079443	1
PURB	537	0.576923	0.21655	0.429248	0.36931	1
PURG	262	-0.705128	0.11003	0.305513	0.88284	1
PYM1	284	-0.512821	0.13104	0.306684	0.80506	1
QKI	734	1.98718	0.81092	0.891225	0.037199	0.722596
RACK1	297	-0.384615	0.20986	0.425758	0.99502	1
RAE1	402	0.0641026	0.028121	0.148155	0.8834	1
RALY	143	-1.66667	0.024507	0.148155	0.974	1
RALYL	500	0.448718	0.85761	0.917601	0.91272	1
RAN	157	-1.60256	0.47404	0.670905	0.43016	1
RANBP17	341	-0.192308	0.12753	0.305513	0.75205	1
RANBP2	154	-1.60256	0.030923	0.153626	0.89441	1
RANBP6	703	1.66667	0.36664	0.607297	0.17435	1
RAP1A	381	0	0.29458	0.520201	0.97379	1
RAVER1	34	-3.84615	0.00012375	0.004555	1	1
RAVER2	650	1.15385	0.88204	0.928648	0.2668	1
RBBP6	182	-1.34615	0.02822	0.148155	0.95538	1
RBFOX1	584	0.769231	0.44059	0.650841	0.25349	1
RBFOX2	304	-0.384615	0.36665	0.607297	0.97139	1
RBFOX3	467	0.320513	0.81349	0.892769	0.7556	1
RBM10	55	-3.20513	0.00015345	0.004555	1	1
RBM11	391	0	0.087769	0.255445	0.30384	1
RBM12	219	-1.02564	0.074829	0.244295	0.9574	1
RBM12B	532	0.576923	0.32263	0.563328	0.55659	1
RBM14	674	1.34615	0.70494	0.83344	0.41754	1
RBM15	626	1.02564	0.35073	0.598768	0.37362	1
RBM15B	434	0.192308	0.20987	0.425758	0.67059	1
RBM17	436	0.192308	0.39544	0.636144	0.12638	1
RBM18	541	0.641026	0.62741	0.793416	0.030358	0.700304
RBM20	600	0.897436	0.41561	0.647148	0.4759	1
RBM22	486	0.320513	0.037447	0.158995	0.96446	1
RBM23	194	-1.28205	0.031032	0.153626	0.93107	1
RBM24	311	-0.320513	0.10517	0.301575	0.86357	1
RBM25	46	-3.39744	0.00017325	0.004555	0.54986	1
RBM26	456	0.25641	0.53128	0.710506	0.97876	1
RBM27	519	0.512821	0.024507	0.148155	0.29769	1
RBM3	251	-0.769231	0.12833	0.305513	0.99214	1
RBM33	388	0	0.55433	0.728797	0.73388	1
RBM34	699	1.60256	0.97709	1	0.03411	0.700304
RBM38	480	0.320513	0.046139	0.173188	0.93882	1
RBM39	47	-3.39744	0.020775	0.148155	0.98149	1
RBM4	179	-1.34615	0.085185	0.255445	0.60358	1
RBM41	709	1.73077	0.12385	0.305513	0.12277	1
RBM42	75	-2.62821	0.022547	0.148155	0.88283	1
RBM43	196	-1.28205	0.02424	0.148155	0.88006	1
RBM44	624	1.02564	0.86681	0.917601	0.40011	1
RBM45	597	0.833333	0.81092	0.891225	0.59616	1
RBM46	215	-1.08974	0.045931	0.173188	0.98275	1
RBM47	346	-0.192308	0.12696	0.305513	0.99816	1
RBM48	241	-0.833333	0.20986	0.425758	0.88438	1
RBM4B	334	-0.25641	0.27059	0.503009	0.88284	1
RBM5	345	-0.192308	0.087778	0.255445	0.42349	1
RBM6	189	-1.28205	0.053653	0.186144	0.90414	1
RBM7	292	-0.448718	0.32608	0.565548	0.74024	1
RBM8A	463	0.25641	0.22227	0.437225	0.74378	1
RBMS1	726	1.85897	0.29458	0.520201	0.12083	1
RBMS2	348	-0.192308	0.41736	0.648449	0.98544	1
RBMS3	216	-1.08974	0.043337	0.170649	0.59977	1
RBMX	30	-4.03846	0.0262	0.148155	0.96056	1
RBMX2	655	1.21795	0.25815	0.494041	0.68298	1
RBMXL1	344	-0.192308	0.43566	0.650841	0.9738	1
RBMXL2	676	1.41026	0.43823	0.650841	0.18	1
RBMXL3	312	-0.320513	0.12073	0.305513	0.93675	1
RBMY1A1	502	0.448718	0.29458	0.520201	0.79379	1
RBMY1B	549	0.641026	0.86682	0.917601	0.22477	1
RBMY1D	607	0.961538	0.5255	0.705201	0.36238	1
RBMY1E	367	-0.0641026	0.036259	0.158995	0.95312	1
RBMY1F	743	2.24359	0.99981	1	0.00036135	0.025321
RBMY1J	462	0.25641	0.65773	0.816398	0.86072	1
RBPMS	244	-0.833333	0.074057	0.244295	0.99884	1
RBPMS2	471	0.320513	0.27059	0.503009	0.69686	1
RC3H1	721	1.85897	0.55657	0.729271	0.052435	0.947496
RC3H2	595	0.833333	0.73809	0.844619	0.45102	1
RELA	668	1.34615	0.2645	0.497625	0.31529	1
RIPK1	282	-0.512821	0.087155	0.255445	0.90828	1
RNF17	714	1.73077	0.70495	0.83344	0.17639	1
RNGTT	125	-1.85897	0.031269	0.153773	0.90227	1
RNMT	78	-2.5641	0.021874	0.148155	0.99849	1
RNPS1	191	-1.28205	0.023607	0.148155	0.97013	1
RPUSD3	195	-1.28205	0.043337	0.170649	0.87441	1
RPUSD4	140	-1.73077	0.043337	0.170649	0.96596	1
RRBP1	485	0.320513	0.12696	0.305513	0.68607	1
RSRC1	658	1.21795	0.41811	0.648449	0.3919	1
RTF1	163	-1.53846	0.074047	0.244295	0.88687	1
RUVBL1	101	-2.24359	0.14518	0.325011	0.29111	1
RUVBL2	118	-1.92308	0.035091	0.157604	0.99975	1
SAFB	153	-1.60256	0.035091	0.157604	0.99921	1
SAFB2	248	-0.769231	0.020894	0.148155	0.74302	1
SAMD4A	164	-1.53846	0.027854	0.148155	0.86795	1
SAMD4B	21	-4.48718	0.00015345	0.004555	0.99985	1
SAP18	263	-0.641026	0.4156	0.647148	0.80708	1
SARNP	249	-0.769231	0.026497	0.148155	0.99954	1
SCAF1	142	-1.73077	0.020805	0.148155	0.8897	1
SCAF11	666	1.28205	0.51791	0.705201	0.23182	1
SCAF4	515	0.512821	0.21302	0.428806	0.85957	1
SCAF8	238	-0.833333	0.11337	0.305513	0.9919	1
SECISBP2	250	-0.769231	0.031032	0.153626	0.98569	1
SECISBP2L	667	1.34615	0.84175	0.914744	0.25349	1
SERBP1	439	0.192308	0.44059	0.650841	0.88177	1
SETX	488	0.320513	0.27059	0.503009	0.56522	1
SF1	127	-1.85897	0.028081	0.148155	0.99665	1
SF3B1	88	-2.4359	0.021448	0.148155	0.99855	1
SF3B2	255	-0.705128	0.41444	0.647148	0.94239	1
SF3B3	73	-2.69231	0.024379	0.148155	1	1
SF3B4	120	-1.92308	0.074057	0.244295	0.96615	1
SF3B5	41	-3.71795	0.020538	0.148155	0.99405	1
SF3B6	170	-1.47436	0.034398	0.157604	0.75119	1
SFPQ	546	0.641026	0.40726	0.647148	0.87642	1
SFSWAP	729	1.92308	0.34784	0.596629	0.23834	1
SKIV2L	390	0	0.49965	0.69825	0.83695	1
SLBP	289	-0.448718	0.10853	0.304457	0.97117	1
SLTM	14	-4.87179	0.00015345	0.004555	0.99997	1
SLU7	161	-1.53846	0.079977	0.249598	0.97495	1
SMG1	576	0.769231	0.37282	0.607297	0.42349	1
SMG5	409	0.0641026	0.7412	0.846929	0.6646	1
SMG6	572	0.769231	0.94285	0.983351	0.69163	1
SMG7	419	0.128205	0.61163	0.784216	0.8878	1
SMG8	753	2.69231	0.95473	0.990423	0.035427	0.705819
SMG9	768	4.35897	0.88204	0.928648	4.95e-05	0.004274
SMNDC1	173	-1.41026	0.074206	0.244295	0.73388	1
SND1	80	-2.5641	0.021023	0.148155	0.99877	1
SNIP1	90	-2.37179	0.022775	0.148155	0.99984	1
SNW1	245	-0.833333	0.08661	0.255445	0.93736	1
SOD1	4	-6.41026	0.00019305	0.004555	0.99675	1
SOD2	1	-7.37179	0.00015345	0.004555	0.80506	1
SON	104	-2.11538	0.045921	0.173188	0.98739	1
SPATS2	166	-1.47436	0.037219	0.158995	0.19913	1
SPATS2L	359	-0.128205	0.13766	0.3193	0.8355	1
SPEN	298	-0.384615	0.23483	0.457326	0.936	1
SPI1	347	-0.192308	0.47943	0.676078	0.79032	1
SREK1	71	-2.69231	0.023795	0.148155	0.92269	1
SRPK2	677	1.41026	0.5179	0.705201	0.24025	1
SRRM1	309	-0.384615	0.23483	0.457326	0.85483	1
SRRM2	586	0.833333	0.11033	0.305513	0.88638	1
SRRM3	719	1.79487	0.66949	0.824708	0.078967	1
SRRM4	588	0.833333	0.69005	0.83344	0.54895	1
SRRT	62	-2.88462	0.02821	0.148155	0.94978	1
SRSF1	38	-3.71795	0.024854	0.148155	0.83115	1
SRSF10	29	-4.03846	0.00015345	0.004555	0.69928	1
SRSF11	664	1.28205	0.55433	0.728797	0.25476	1
SRSF12	620	0.961538	0.21656	0.429248	0.43503	1
SRSF2	522	0.576923	0.21655	0.429248	0.21029	1
SRSF3	231	-0.897436	0.073661	0.244295	0.78465	1
SRSF4	722	1.85897	0.67581	0.824708	0.18933	1
SRSF5	769	4.55128	0.99911	1	1.485e-05	0.001442
SRSF6	138	-1.73077	0.1395	0.322585	0.70424	1
SRSF7	139	-1.73077	0.043921	0.171492	0.93069	1
SRSF8	603	0.897436	0.52041	0.705201	0.44868	1
SRSF9	614	0.961538	0.45343	0.660304	0.56497	1
SSU72	162	-1.53846	0.079047	0.249598	0.936	1
STAU1	325	-0.25641	0.19168	0.403617	0.55659	1
STAU2	405	0.0641026	0.60148	0.772479	0.98535	1
STRAP	758	3.33333	0.99441	1	0.031913	0.700304
STRBP	759	3.39744	0.96765	0.998493	0.002876	0.139663
SUB1	70	-2.75641	0.020795	0.148155	0.99703	1
SUGP1	40	-3.71795	0.020805	0.148155	0.99997	1
SUGP2	693	1.53846	0.23484	0.457326	0.31092	1
SUPT4H1	5	-6.08974	0.020785	0.148155	0.98938	1
SUPT5H	358	-0.128205	0.085175	0.255445	0.75387	1
SUPT6H	2	-7.17949	0.00015345	0.004555	0.99998	1
SUPV3L1	459	0.25641	0.70334	0.83344	0.86892	1
SWT1	727	1.85897	0.51633	0.705201	0.14243	1
SYF2	535	0.576923	0.46443	0.665803	0.55753	1
SYK	531	0.576923	0.67822	0.824708	0.71654	1
SYMPK	232	-0.897436	0.12974	0.305513	0.97494	1
SYNCRIP	739	2.17949	0.9907	1	0.032942	0.700304
TAF15	260	-0.705128	0.046139	0.173188	0.87	1
TARBP1	705	1.66667	0.73809	0.844619	0.20098	1
TARBP2	559	0.705128	0.19109	0.403617	0.78754	1
TARDBP	17	-4.61538	0.00025245	0.004904	0.98337	1
TBRG4	45	-3.46154	0.00015345	0.004555	0.99999	1
TCERG1	621	0.961538	0.81093	0.891225	0.5913	1
TDRD3	631	1.08974	0.58765	0.760346	0.25544	1
TDRD7	449	0.192308	0.030933	0.153626	0.74205	1
TEFM	338	-0.25641	0.11338	0.305513	0.99427	1
TEX13A	395	0	0.47044	0.669491	0.95456	1
TFAM	410	0.0641026	0.8694	0.919084	0.88638	1
TFIP11	296	-0.384615	0.44059	0.650841	0.93599	1
THOC1	267	-0.641026	0.29606	0.520475	0.97401	1
THOC2	479	0.320513	0.026091	0.148155	0.34403	1
THOC3	645	1.15385	0.84174	0.914744	0.11931	1
THOC5	103	-2.11538	0.036962	0.158995	0.97379	1
THOC6	767	4.23077	0.51791	0.705201	0.0016385	0.088462
THOC7	60	-2.94872	0.020874	0.148155	0.70423	1
THRAP3	89	-2.4359	0.021349	0.148155	0.99304	1
TIA1	406	0.0641026	0.41038	0.647148	0.84071	1
TIAL1	13	-4.9359	0.00015345	0.004555	1	1
TNPO1	369	-0.0641026	0.040902	0.170649	0.99715	1
TNPO2	433	0.128205	0.53488	0.714096	0.98382	1
TNPO3	239	-0.833333	0.19388	0.404973	0.68417	1
TNRC6A	698	1.60256	0.44059	0.650841	0.14841	1
TNRC6B	707	1.73077	0.65346	0.814983	0.3693	1
TNRC6C	578	0.769231	0.38808	0.628197	0.72411	1
TOP3B	294	-0.448718	0.084462	0.255445	0.78596	1
TP53	579	0.769231	0.45804	0.660304	0.35466	1
TPR	175	-1.41026	0.17212	0.371485	0.98577	1
TRA2A	696	1.60256	0.44656	0.655933	0.32057	1
TRA2B	602	0.897436	0.81626	0.894548	0.86526	1
TRIM25	525	0.576923	0.4156	0.647148	0.64326	1
TRIM56	728	1.85897	0.15877	0.352153	0.13086	1
TSFM	106	-2.05128	0.021874	0.148155	0.86357	1
TTF2	188	-1.28205	0.037209	0.158995	0.92505	1
TUFM	429	0.128205	0.48773	0.684053	0.96295	1
TUT1	496	0.384615	0.12639	0.305513	0.74115	1
TXN	636	1.08974	0.37186	0.607297	0.28538	1
TXNRD1	82	-2.5	0.022676	0.148155	0.99377	1
TXNRD2	149	-1.66667	0.02424	0.148155	0.94511	1
U2AF1	136	-1.79487	0.15952	0.352153	0.98535	1
U2AF1L4	452	0.25641	0.41561	0.647148	0.42578	1
U2AF2	18	-4.55128	0.021924	0.148155	0.93414	1
UBA1	337	-0.25641	0.62959	0.793416	0.81026	1
UBAP2	376	-0.0641026	0.2645	0.497625	0.78048	1
UBAP2L	752	2.69231	0.9987	1	0.01535	0.565692
UHMK1	545	0.641026	0.52549	0.705201	0.69758	1
UPF1	134	-1.79487	0.022478	0.148155	0.88283	1
UPF2	710	1.73077	0.84174	0.914744	0.2327	1
UPF3A	521	0.576923	0.14519	0.325011	0.8878	1
UPF3B	765	4.10256	0.85685	0.917601	0.00039105	0.025321
USP10	25	-4.29487	0.00018315	0.004555	0.99724	1
VCP	352	-0.192308	0.084284	0.255445	0.97889	1
WBP4	561	0.705128	0.26165	0.497075	0.74115	1
WDR33	200	-1.21795	0.29457	0.520201	0.98078	1
WDR36	212	-1.15385	0.12639	0.305513	0.6192	1
WDR61	392	0	0.21655	0.429248	0.63845	1
WDR83	178	-1.41026	0.27987	0.517756	0.2853	1
WNK1	230	-0.961538	0.23733	0.46101	0.97627	1
XAB2	152	-1.66667	0.042189	0.170649	0.95539	1
XPO1	28	-4.10256	0.021528	0.148155	0.15451	1
XPO4	349	-0.192308	0.25576	0.490674	0.84072	1
XPO6	167	-1.47436	0.027537	0.148155	0.80213	1
XPO7	273	-0.576923	0.12204	0.305513	0.85483	1
XRCC6	761	3.65385	0.709	0.83344	0.048	0.909662
XRN1	210	-1.15385	0.11627	0.305513	0.99164	1
YBX1	445	0.192308	0.11338	0.305513	0.97863	1
YBX2	204	-1.21795	0.046129	0.173188	0.99687	1
YBX3	731	1.92308	0.7293	0.844619	0.07771	1
YTHDC1	74	-2.69231	0.030527	0.153626	0.99583	1
YTHDC2	329	-0.25641	0.6192	0.78872	0.69163	1
YTHDF1	686	1.47436	0.71616	0.835823	0.33392	1
YTHDF2	601	0.897436	0.86682	0.917601	0.72528	1
YTHDF3	598	0.833333	0.47935	0.676078	0.55343	1
ZAP70	187	-1.34615	0.02821	0.148155	0.99784	1
ZC3H14	642	1.15385	0.79353	0.88083	0.33393	1
ZC3H3	423	0.128205	0.4156	0.647148	0.92049	1
ZC3HAV1	682	1.47436	0.85685	0.917601	0.13085	1
ZCCHC11	695	1.60256	0.67157	0.824708	0.15885	1
ZCCHC13	570	0.769231	0.4493	0.65621	0.74204	1
ZCCHC6	478	0.320513	0.24938	0.480807	0.69758	1
ZCCHC8	222	-1.02564	0.12203	0.305513	0.99737	1
ZCCHC9	420	0.128205	0.14519	0.325011	0.90227	1
ZFP36	593	0.833333	0.709	0.83344	0.43503	1
ZFP36L1	473	0.320513	0.4493	0.65621	0.64609	1
ZFP36L2	591	0.833333	0.63412	0.793416	0.18613	1
ZNF318	427	0.128205	0.44059	0.650841	0.80506	1
ZNF326	616	0.961538	0.71278	0.835823	0.43502	1
ZNF385A	371	-0.0641026	0.50554	0.705201	0.96471	1
ZNF598	687	1.47436	0.79353	0.88083	0.42119	1
ZNF638	477	0.320513	0.60147	0.772479	0.2977	1
ZRANB2	114	-1.98718	0.042872	0.170649	0.94785	1
ZRSR1	277	-0.512821	0.13103	0.306684	0.87555	1
ZRSR2	384	0	0.14291	0.325011	0.99537	1

## Sheet: Table 7) Day21 200uM PQ
Gene	Rank 200uM D21	Z-score 200uM D21	neg|p-value	neg|fdr	pos|p-value	pos|fdr
A1CF	263	-0.602083	0.33819	0.86441	0.49266	0.876915
ABCF1	192	-0.994583	0.54447	0.970621	0.27203	0.660517
ABT1	284	-0.523854	0.27256	0.828557	0.18563	0.528172
ACIN1	324	-0.348135	0.57084	0.98565	0.49671	0.876915
ACO1	276	-0.538438	0.23866	0.810679	0.67281	0.999566
ADAD1	236	-0.740365	0.54963	0.970621	0.88481	1
ADAD2	389	-0.0413578	0.76484	1	0.44867	0.864859
ADAR	102	-1.71953	0.025191	0.386538	0.91374	1
ADARB1	240	-0.725104	0.41811	0.887623	0.60832	0.962088
ADARB2	467	0.362495	0.85307	1	0.51577	0.876915
AFF1	576	0.911458	0.89185	1	0.083363	0.369958
AFF2	434	0.179469	0.47839	0.92956	0.82333	1
AFF3	552	0.814063	0.99247	1	0.065652	0.329156
AFF4	195	-0.956979	0.067137	0.439593	0.96933	1
AGFG1	57	-2.43125	0.030537	0.386538	0.68586	1
AKAP1	242	-0.718333	0.31153	0.84089	0.97417	1
AKAP17A	156	-1.2151	0.13351	0.665312	0.97822	1
AKAP8	183	-1.02536	0.22314	0.810679	0.61798	0.962286
AKAP8L	706	2.37156	0.99405	1	4.95e-06	9.4e-05
ALKBH1	279	-0.534948	0.43212	0.901387	0.086571	0.369958
ALKBH5	134	-1.40786	0.079324	0.453196	0.86329	1
ALYREF	653	1.40865	0.81723	1	0.1009	0.404979
ANGEL1	645	1.34365	0.9162	1	0.028339	0.202011
ANGEL2	526	0.679688	0.78882	1	0.25683	0.635534
APEX1	621	1.17214	0.25588	0.810679	0.088075	0.369958
API5	743	3.98833	0.97013	1	4.95e-06	9.4e-05
APOBEC1	447	0.271839	0.65807	1	0.22023	0.59677
APOBEC2	311	-0.412057	0.31038	0.84089	0.47988	0.864859
APOBEC3F	298	-0.446771	0.28817	0.828557	0.18564	0.528172
APOBEC3G	392	-0.0318094	0.50422	0.955563	0.71122	1
APOBEC4	588	1.00464	0.93208	1	0.054307	0.308253
AQR	411	0.0931458	0.40308	0.887623	0.37268	0.809203
ARHGEF28	323	-0.349964	0.41614	0.887623	0.98598	1
ARL6IP4	326	-0.331901	0.56475	0.980547	0.54935	0.910112
ATXN1	651	1.38839	0.10335	0.567687	0.064543	0.329156
ATXN1L	214	-0.835417	0.064256	0.439593	0.84356	1
ATXN2	571	0.904583	0.99248	1	0.24913	0.625372
ATXN2L	713	2.54115	0.99965	1	0.0015494	0.019417
AUH	745	4.11156	0.9738	1	4.455e-05	0.000753
BAK1	613	1.10328	0.5381	0.970079	0.065662	0.329156
BCL2	93	-1.89589	0.025072	0.386538	0.97067	1
BCL2L11	489	0.471219	0.84774	1	0.10268	0.404979
BCLAF1	68	-2.21036	0.034516	0.386538	0.8603	1
BCLAF3	401	0.0382016	0.45971	0.911215	0.82332	1
BICC1	533	0.705885	0.60808	0.992607	0.27962	0.676839
BID	99	-1.76229	0.030428	0.386538	0.99916	1
BOLL	547	0.796875	0.12794	0.665312	0.1977	0.558587
BTK	502	0.557396	0.53809	0.970079	0.075473	0.357575
BUD13	199	-0.921042	0.25666	0.810679	0.43914	0.864859
BZW1	630	1.21911	0.52477	0.966232	0.067404	0.332196
BZW2	404	0.048526	0.91041	1	0.10599	0.410437
C12orf65	604	1.07385	0.93607	1	0.22346	0.602808
C1QBP	730	3.29927	0.99629	1	4.95e-06	9.4e-05
CACTIN	137	-1.37411	0.20131	0.810679	0.28776	0.68378
CALR	686	1.85964	0.86095	1	0.0061331	0.063538
CAPRIN1	75	-2.15922	0.033794	0.386538	0.98118	1
CAPRIN2	297	-0.448865	0.47251	0.929474	0.7508	1
CARD11	529	0.687813	0.89467	1	0.23292	0.609389
CARHSP1	667	1.60453	0.93968	1	0.01139	0.100641
CASC3	237	-0.74026	0.31709	0.84089	0.65962	0.995198
CASP3	510	0.611927	0.90262	1	0.13283	0.463994
CASP8	176	-1.05807	0.077374	0.452024	0.46217	0.864859
CAT	596	1.03005	0.99443	1	0.038278	0.256399
CCAR1	172	-1.10187	0.32892	0.860541	0.91094	1
CCAR2	698	2.01281	0.99532	1	0.0015791	0.019475
CDC40	687	1.8662	0.81967	1	0.14741	0.487381
CDC5L	103	-1.69755	0.22766	0.810679	0.97902	1
CDKN1A	296	-0.456865	0.40415	0.887623	0.46218	0.864859
CDKN1B	559	0.849427	0.90297	1	0.28232	0.681259
CELF1	751	4.44797	1	1	4.95e-06	9.4e-05
CELF2	672	1.68068	0.86785	1	0.00029205	0.004282
CELF3	142	-1.34802	0.057455	0.439593	0.75808	1
CELF4	107	-1.65891	0.037506	0.397557	0.71668	1
CELF5	224	-0.80776	0.44628	0.901387	0.86329	1
CELF6	266	-0.59474	0.48223	0.92956	0.71122	1
CFLAR	520	0.652448	0.39569	0.887623	0.18624	0.528172
CHERP	705	2.3049	0.6251	0.995021	0.010845	0.100641
CHTOP	186	-1.0138	0.22766	0.810679	0.91439	1
CIRBP	702	2.15266	0.91041	1	0.012707	0.107316
CLASRP	321	-0.358427	0.25188	0.810679	0.80322	1
CLK1	481	0.439172	0.13531	0.665312	0.34379	0.777269
CLK2	616	1.11651	0.50421	0.955563	0.065652	0.329156
CLK3	217	-0.827135	0.43315	0.901387	0.97495	1
CLK4	475	0.408135	0.91971	1	0.24913	0.625372
CLP1	629	1.21891	0.2471	0.810679	0.12083	0.444969
CMTR1	34	-2.98599	0.033388	0.386538	0.52153	0.879034
CMTR2	381	-0.0648958	0.3382	0.86441	0.6845	1
CNBP	754	4.48719	0.98535	1	4.95e-06	9.4e-05
CNOT1	281	-0.532292	0.66681	1	0.36084	0.796514
CNOT10	100	-1.75021	0.20972	0.810679	0.60047	0.960011
CNOT11	457	0.313573	0.85307	1	0.088075	0.369958
CNOT2	662	1.49349	0.56338	0.980547	0.046485	0.288886
CNOT3	589	1.0101	0.43436	0.901387	0.089333	0.37318
CNOT4	755	4.54026	1	1	4.95e-06	9.4e-05
CNOT6	484	0.444375	0.76149	1	0.6728	0.999566
CNOT6L	704	2.2726	0.96251	1	0.0030443	0.034281
CNOT7	168	-1.11505	0.22701	0.810679	0.44868	0.864859
CNOT8	349	-0.229828	0.23672	0.810679	0.72834	1
CNOT9	43	-2.75964	0.00031185	0.011538	0.88669	1
CNP	352	-0.222432	0.60628	0.992607	0.58521	0.943385
CPEB1	46	-2.66224	0.0223	0.386538	0.73654	1
CPEB2	673	1.68927	0.58741	0.992607	0.05599	0.308253
CPEB3	648	1.36698	0.87873	1	0.0058064	0.06159
CPEB4	450	0.284432	0.79404	1	0.35752	0.793703
CPSF1	585	0.973177	0.36275	0.87043	0.12356	0.448616
CPSF2	155	-1.22255	0.35168	0.87043	0.98802	1
CPSF3	358	-0.184115	0.68929	1	0.90088	1
CPSF4	305	-0.430917	0.24982	0.810679	0.48893	0.875337
CPSF4L	163	-1.15661	0.21599	0.810679	0.41409	0.855708
CPSF6	73	-2.16099	0.02231	0.386538	0.99364	1
CPSF7	534	0.705885	0.79009	1	0.50249	0.876915
CRNKL1	611	1.08698	0.45359	0.901387	0.10992	0.412616
CRYZ	514	0.631563	0.24502	0.810679	0.067969	0.332196
CSDC2	508	0.588698	0.77983	1	0.41629	0.855708
CSDE1	773	9.41771	1	1	4.95e-06	9.4e-05
CSTF1	122	-1.53677	0.28818	0.828557	0.98916	1
CSTF2	211	-0.85474	0.098896	0.556828	0.68699	1
CSTF2T	408	0.0807708	0.21381	0.810679	0.73954	1
CSTF3	83	-2.0499	0.13649	0.665312	0.80823	1
CTIF	222	-0.811771	0.25421	0.810679	0.45965	0.864859
CWC15	148	-1.30026	0.5988	0.992607	0.28776	0.68378
CWC22	427	0.149875	0.30353	0.84089	0.34172	0.777269
CWC25	390	-0.039951	0.62511	0.995021	0.78923	1
CWC27	449	0.283141	0.44627	0.901387	0.37267	0.809203
CWF19L1	144	-1.32969	0.29009	0.828557	0.82332	1
CWF19L2	110	-1.62818	0.0010445	0.028984	0.53943	0.897505
CYBB	517	0.64276	0.076918	0.452024	0.13088	0.460164
DAZ1	332	-0.316729	0.41925	0.887623	0.20064	0.562802
DAZ2	234	-0.750781	0.36504	0.87257	0.84356	1
DAZ3	239	-0.734635	0.1979	0.810679	0.38397	0.82415
DAZ4	318	-0.377286	0.067325	0.439593	0.41629	0.855708
DAZAP1	709	2.4499	0.8903	1	0.0058658	0.06159
DAZL	440	0.221141	0.41287	0.887623	0.57535	0.933299
DBR1	425	0.148734	0.66947	1	0.25062	0.626156
DCP1A	316	-0.39249	0.6656	1	0.82415	1
DCP1B	462	0.346755	0.93207	1	0.41629	0.855708
DCP2	627	1.21286	0.40577	0.887623	0.11794	0.436392
DCPS	581	0.94651	0.16495	0.753914	0.056801	0.308253
DDX1	428	0.151474	0.60807	0.992607	0.74202	1
DDX17	71	-2.18583	0.04705	0.435096	0.64598	0.98226
DDX19A	53	-2.51536	0.032675	0.386538	0.99016	1
DDX19B	644	1.30042	0.7078	1	0.028339	0.202011
DDX25	506	0.586771	0.23559	0.810679	0.23812	0.612646
DDX39A	727	2.88589	0.48222	0.92956	0.0029057	0.033654
DDX39B	592	1.01818	0.85851	1	0.27067	0.660517
DDX3X	774	10.238	0.94633	1	4.95e-06	9.4e-05
DDX3Y	418	0.124198	0.057702	0.439593	0.12356	0.448616
DDX4	367	-0.124318	0.05591	0.439593	0.48085	0.864859
DDX41	512	0.620729	0.53809	0.970079	0.27066	0.660517
DDX42	413	0.112823	0.27256	0.828557	0.32276	0.748599
DDX43	495	0.496693	0.24915	0.810679	0.50565	0.876915
DDX5	2	-6.71615	4.95e-06	0.000962	1	1
DDX53	543	0.749687	0.99629	1	0.34511	0.777269
DDX59	674	1.7374	0.82679	1	0.053346	0.308253
DDX6	174	-1.07786	0.29009	0.828557	0.71427	1
DEK	207	-0.881302	0.23558	0.810679	0.93662	1
DENR	16	-4.00531	0.00078705	0.024462	0.99989	1
DHX15	465	0.358495	0.85528	1	0.57004	0.926609
DHX29	231	-0.760625	0.072087	0.444536	0.87696	1
DHX30	760	4.90443	0.9756	1	4.95e-06	9.4e-05
DHX32	528	0.685417	0.38044	0.887623	0.056475	0.308253
DHX33	241	-0.720052	0.50638	0.957254	0.82333	1
DHX34	458	0.324115	0.84154	1	0.89322	1
DHX35	295	-0.464385	0.62511	0.995021	0.85591	1
DHX36	118	-1.585	0.24421	0.810679	0.68698	1
DHX38	558	0.842865	0.83486	1	0.3556	0.791724
DHX40	363	-0.139068	0.80678	1	0.37388	0.809203
DHX57	634	1.23474	0.75939	1	0.1375	0.468607
DHX8	331	-0.316839	0.45153	0.901387	0.87696	1
DHX9	165	-1.13302	0.29989	0.84089	0.83318	1
DND1	469	0.37238	0.067137	0.439593	0.24914	0.625372
DQX1	354	-0.194005	0.46716	0.923615	0.23293	0.609389
DRG1	725	2.82177	0.99462	1	0.00026235	0.00392
DRG2	688	1.89219	0.90699	1	0.019874	0.160857
DUSP11	130	-1.46115	0.137	0.665312	0.91778	1
DYNC1H1	173	-1.09026	0.39569	0.887623	0.91439	1
DYNLL1	115	-1.60208	0.12919	0.665312	0.44436	0.864859
DZIP1	310	-0.4135	0.60629	0.992607	0.43552	0.864859
DZIP1L	633	1.23318	0.53412	0.970079	0.065157	0.329156
DZIP3	580	0.929427	0.71238	1	0.10671	0.410437
EDC3	287	-0.513542	0.28372	0.828557	0.93433	1
EDC4	584	0.960417	0.66145	1	0.087105	0.369958
EEF2K	654	1.4088	0.60808	0.992607	0.056485	0.308253
EIF1	573	0.910312	0.96611	1	0.2495	0.625372
EIF1AD	632	1.23141	0.79835	1	0.050446	0.301509
EIF1AX	735	3.55583	0.9432	1	7.425e-05	0.001227
EIF1AY	108	-1.64177	0.13649	0.665312	0.79127	1
EIF1B	218	-0.823854	0.1849	0.807109	0.975	1
EIF2AK1	723	2.80359	0.99996	1	0.00011385	0.001843
EIF2AK2	412	0.100208	0.065721	0.439593	0.45847	0.864859
EIF2AK3	641	1.28583	0.99049	1	0.0070835	0.072419
EIF2B1	712	2.51578	0.60807	0.992607	1.485e-05	0.000275
EIF2B2	106	-1.67661	0.2081	0.810679	0.86329	1
EIF2B3	339	-0.277708	0.75939	1	0.48783	0.875337
EIF2B4	707	2.42026	0.33819	0.86441	0.038278	0.256399
EIF2B5	126	-1.49417	0.16996	0.763339	0.24813	0.625372
EIF3A	87	-1.96474	0.033388	0.386538	0.94032	1
EIF3B	583	0.952396	0.76924	1	0.011291	0.100641
EIF3C	668	1.63828	0.38932	0.887623	0.1017	0.404979
EIF3CL	259	-0.629271	0.77688	1	0.8775	1
EIF3D	577	0.913698	0.3382	0.86441	0.41629	0.855708
EIF3E	441	0.241604	0.062524	0.439593	0.41408	0.855708
EIF3G	327	-0.328172	0.30946	0.84089	0.56326	0.921368
EIF3H	28	-3.21766	0.02325	0.386538	0.905	1
EIF3I	421	0.135802	0.24602	0.810679	0.43138	0.864859
EIF3J	637	1.26281	0.96613	1	0.16288	0.51649
EIF3K	360	-0.157297	0.77839	1	0.61799	0.962286
EIF3L	536	0.707344	0.94829	1	0.45965	0.864859
EIF3M	314	-0.397719	0.84785	1	0.68041	1
EIF4A1	775	12.0984	1	1	4.95e-06	9.4e-05
EIF4A2	701	2.08188	0.64091	1	0.011548	0.100641
EIF4A3	718	2.65641	0.83975	1	0.021894	0.173465
EIF4B	319	-0.375578	0.23866	0.810679	0.23811	0.612646
EIF4E	742	3.94781	1	1	4.95e-06	9.4e-05
EIF4E1B	365	-0.128307	0.68929	1	0.80161	1
EIF4E2	8	-5.00797	0.00015345	0.010577	0.99988	1
EIF4E3	498	0.527604	0.97781	1	0.15393	0.496282
EIF4ENIF1	270	-0.575729	0.49625	0.947392	0.65438	0.993066
EIF4G1	768	7.23906	1	1	4.95e-06	9.4e-05
EIF4G2	636	1.2488	0.61724	0.995021	0.039496	0.262295
EIF4G3	661	1.4901	0.89911	1	0.047208	0.288886
EIF4H	766	6.7724	0.99805	1	4.95e-06	9.4e-05
EIF5	530	0.698333	0.68263	1	0.35018	0.786383
EIF5A	39	-2.94698	0.061385	0.439593	0.99988	1
EIF5A2	188	-1.00375	0.075889	0.450117	0.28505	0.683583
EIF5AL1	220	-0.815781	0.3324	0.86379	0.51817	0.879034
EIF6	20	-3.82406	0.027319	0.386538	0.50248	0.876915
ELAVL1	771	8.67604	0.96612	1	4.95e-06	9.4e-05
ELAVL2	161	-1.16708	0.16746	0.760931	0.76563	1
ELAVL3	472	0.389625	0.69565	1	0.26068	0.643016
ELAVL4	393	-0.00551927	0.84403	1	0.027774	0.201689
ENOX1	228	-0.784167	0.075879	0.450117	0.10881	0.410437
ENOX2	622	1.17385	0.76418	1	0.018152	0.148462
ERN1	157	-1.20833	0.216	0.810679	0.89322	1
ERN2	612	1.09073	0.85529	1	0.066513	0.331287
ESRP1	619	1.14396	0.6893	1	0.084511	0.369958
ESRP2	497	0.524115	0.92141	1	0.45784	0.864859
ESS2	249	-0.68151	0.39199	0.887623	0.55649	0.919992
ETF1	708	2.42906	0.71342	1	0.011647	0.100641
EWSR1	4	-6.23385	0.00021285	0.010897	0.71427	1
FADD	74	-2.16021	0.048891	0.435096	0.75989	1
FAM103A1	306	-0.430651	0.75938	1	0.25392	0.632359
FAM120A	664	1.54542	0.99629	1	0.010172	0.097673
FAM46A	507	0.587865	0.56216	0.980547	0.45029	0.864859
FAM46B	371	-0.113089	0.24502	0.810679	0.61538	0.962088
FAM46C	88	-1.93792	0.025151	0.386538	0.96186	1
FAM46D	246	-0.711042	0.25588	0.810679	0.93995	1
FAM98A	334	-0.3075	0.6251	0.995021	0.76411	1
FASTK	474	0.396474	0.54473	0.970621	0.38516	0.824444
FASTKD1	444	0.252661	0.68929	1	0.33957	0.777269
FASTKD2	750	4.41099	0.97642	1	4.95e-06	9.4e-05
FASTKD3	353	-0.204859	0.19397	0.810679	0.78924	1
FASTKD5	752	4.46818	0.98718	1	4.95e-06	9.4e-05
FIP1L1	615	1.1113	0.59151	0.992607	0.059742	0.315777
FMR1	623	1.17823	0.58606	0.992607	0.098233	0.401721
FRG1	80	-2.08964	0.052039	0.439593	0.71668	1
FRG1BP	460	0.339208	0.56634	0.980547	0.23923	0.613468
FTO	11	-4.54802	0.00015345	0.010577	0.99997	1
FUBP1	17	-3.97776	0.00023265	0.010897	0.99797	1
FUBP3	61	-2.28859	0.026794	0.386538	0.99924	1
FUS	400	0.035024	0.76818	1	0.44436	0.864859
FXR1	657	1.42979	0.27339	0.828557	0.080799	0.362895
FXR2	414	0.113104	0.33107	0.863229	0.44109	0.864859
FYTTD1	290	-0.504	0.25118	0.810679	0.61393	0.962088
G3BP1	19	-3.87995	0.00016335	0.010577	0.99988	1
G3BP2	689	1.90469	1	1	4.95e-06	9.4e-05
GAPDH	6	-5.19292	0.028893	0.386538	0.85666	1
GCFC2	278	-0.536354	0.20131	0.810679	0.34511	0.777269
GFM1	737	3.5676	0.83711	1	0.00098505	0.013196
GFM2	639	1.27469	0.6893	1	0.011657	0.100641
GLE1	59	-2.32812	0.057514	0.439593	0.9573	1
GPATCH1	594	1.02521	0.67814	1	0.17069	0.520136
GPX1	151	-1.28005	0.10375	0.567687	0.53818	0.897505
GRSF1	769	7.46354	0.99995	1	4.95e-06	9.4e-05
GSPT1	394	0.0103552	0.80264	1	0.64469	0.98226
GSPT2	433	0.175714	0.52476	0.966232	0.80911	1
GSR	164	-1.14661	0.16103	0.744757	0.82012	1
GTF2F1	300	-0.442823	0.56633	0.980547	0.98248	1
GTPBP1	94	-1.88969	0.043575	0.415713	0.9935	1
GTPBP2	205	-0.888229	0.34042	0.865699	0.94626	1
GUF1	409	0.0910104	0.32893	0.860541	0.46587	0.864859
HABP4	315	-0.394807	0.28818	0.828557	0.49372	0.876915
HBS1L	341	-0.270651	0.31591	0.84089	0.35561	0.791724
HDLBP	770	7.57292	1	1	4.95e-06	9.4e-05
HELZ	740	3.66401	0.97013	1	4.95e-06	9.4e-05
HELZ2	631	1.23057	0.94633	1	0.047208	0.288886
HMGB3	493	0.4765	0.44751	0.901387	0.087105	0.369958
HNRNPA0	591	1.01589	0.87657	1	0.18368	0.528172
HNRNPA1	152	-1.2788	0.2442	0.810679	0.21939	0.59677
HNRNPA1L2	628	1.2174	0.88947	1	0.076948	0.359695
HNRNPA2B1	658	1.43917	0.82777	1	0.067978	0.332196
HNRNPA3	690	1.91219	0.60628	0.992607	0.065662	0.329156
HNRNPAB	696	1.98438	0.93762	1	0.002084	0.024534
HNRNPC	717	2.63776	0.80084	1	0.0019256	0.023018
HNRNPCL1	206	-0.886094	0.59469	0.992607	0.62972	0.972756
HNRNPD	721	2.78042	0.99992	1	4.95e-06	9.4e-05
HNRNPDL	437	0.199135	0.53809	0.970079	0.81002	1
HNRNPF	30	-3.17776	4.95e-06	0.000962	0.98599	1
HNRNPH1	230	-0.766458	0.16399	0.753914	0.44273	0.864859
HNRNPH2	356	-0.192812	0.50758	0.957254	0.47691	0.864859
HNRNPH3	302	-0.435599	0.75939	1	0.74447	1
HNRNPK	116	-1.59542	0.21381	0.810679	0.99101	1
HNRNPL	181	-1.03703	0.15348	0.731689	0.52633	0.88519
HNRNPLL	423	0.144297	0.92569	1	0.46746	0.864859
HNRNPM	405	0.0640885	0.5915	0.992607	0.20273	0.564613
HNRNPR	123	-1.5137	0.049277	0.435096	0.77051	1
HNRNPU	89	-1.93135	0.1318	0.665312	0.16535	0.518037
HNRNPUL1	77	-2.12417	0.00033165	0.011713	0.50565	0.876915
HNRNPUL2	169	-1.11245	0.35856	0.87043	0.6925	1
HSP90AA1	572	0.906979	0.91557	1	0.20274	0.564613
HSPA9	140	-1.36276	0.2734	0.828557	0.58521	0.943385
HTATSF1	62	-2.26651	0.028943	0.386538	0.94339	1
IFIT2	212	-0.846615	0.23194	0.810679	0.085996	0.369958
IFIT5	337	-0.286969	0.77037	1	0.094619	0.388991
IGF2BP1	694	1.93229	0.88366	1	0.0088655	0.087196
IGF2BP2	403	0.0439458	0.43314	0.901387	0.23471	0.61199
IGF2BP3	646	1.35115	0.85528	1	0.047218	0.288886
IKBKG	374	-0.100448	0.56633	0.980547	0.45604	0.864859
ILF2	710	2.45042	0.86453	1	0.0082913	0.082594
ILF3	747	4.2362	1	1	4.95e-06	9.4e-05
INTS11	127	-1.48635	0.24794	0.810679	0.56077	0.921182
INTS6L	330	-0.31724	0.4486	0.901387	0.695	1
IPO11	614	1.10813	0.96972	1	0.10672	0.410437
IPO13	225	-0.802708	0.36175	0.87043	0.44109	0.864859
IPO4	468	0.36363	0.30945	0.84089	0.57751	0.934848
IPO5	599	1.04479	0.90262	1	0.10671	0.410437
IPO7	666	1.59292	0.9257	1	0.099559	0.404979
IPO9	398	0.0248557	0.94828	1	0.58655	0.943582
IRAK3	257	-0.636823	0.40055	0.887623	0.72834	1
IRAK4	485	0.454172	0.9104	1	0.23145	0.609389
IREB2	340	-0.272958	0.45153	0.901387	0.94031	1
ISY1	166	-1.13	0.028656	0.386538	0.90008	1
ITGAL	226	-0.794844	0.19177	0.810679	0.99535	1
JAKMIP1	379	-0.0734427	0.48222	0.92956	0.53943	0.897505
KEAP1	58	-2.39911	0.038694	0.400455	0.58985	0.946925
KHDC1	492	0.475484	0.9646	1	0.77263	1
KHDC1L	388	-0.0461604	0.7784	1	0.73653	1
KHDRBS1	741	3.82901	1	1	4.95e-06	9.4e-05
KHDRBS2	549	0.799583	0.75938	1	0.1721	0.520308
KHDRBS3	593	1.02458	0.9824	1	0.03121	0.214602
KHNYN	652	1.39417	0.98016	1	0.0072914	0.073576
KHSRP	274	-0.563229	0.38263	0.887623	0.050921	0.302026
KPNB1	67	-2.21437	0.25421	0.810679	0.42967	0.864859
L1TD1	185	-1.01469	0.2442	0.810679	0.87189	1
LARP1	50	-2.61708	0.033398	0.386538	0.96812	1
LARP1B	557	0.841771	0.76368	1	0.1583	0.508249
LARP4	464	0.354167	0.80977	1	0.18368	0.528172
LARP4B	364	-0.133849	0.062533	0.439593	0.12993	0.460164
LARP6	420	0.13575	0.63656	1	0.93994	1
LAT	21	-3.55099	0.023181	0.386538	0.98249	1
LCK	189	-1.00292	0.36275	0.87043	0.39217	0.834847
LCP2	9	-4.84714	0.00015345	0.010577	1	1
LIN28A	490	0.471776	0.48743	0.932844	0.1793	0.528172
LIN28B	473	0.395865	0.99143	1	0.94714	1
LRPPRC	757	4.58141	0.99477	1	4.95e-06	9.4e-05
LSM12	736	3.55615	1	1	4.95e-06	9.4e-05
LSM14A	406	0.0732187	0.3904	0.887623	0.37388	0.809203
LSM14B	131	-1.4426	0.079324	0.453196	0.99556	1
LUC7L	494	0.479703	0.51515	0.957362	0.52889	0.887581
LUC7L2	680	1.77854	0.94632	1	0.012113	0.103423
LUC7L3	138	-1.36484	0.29111	0.828557	0.88668	1
LUZP4	190	-1.00161	0.21195	0.810679	0.80412	1
MAGOH	548	0.797188	0.048208	0.435096	0.27202	0.660517
MAGOHB	461	0.341177	0.86557	1	0.0017078	0.020733
MAP3K14	532	0.705365	0.68826	1	0.28505	0.683583
MAP4K1	590	1.01438	0.83427	1	0.059524	0.315777
MATR3	378	-0.0787188	0.45359	0.901387	0.81312	1
MBNL1	454	0.292359	0.78308	1	0.37388	0.809203
MBNL2	171	-1.11104	0.20607	0.810679	0.9868	1
MBNL3	251	-0.677031	0.28727	0.828557	0.51444	0.876915
MECP2	191	-0.999687	0.065573	0.439593	0.65962	0.995198
METTL14	312	-0.398208	0.66681	1	0.56482	0.921986
METTL3	329	-0.325865	0.53809	0.970079	0.46746	0.864859
MEX3A	288	-0.513036	0.69648	1	0.82332	1
MEX3B	407	0.0732656	0.7088	1	0.86329	1
MEX3C	320	-0.36975	0.6201	0.995021	0.75989	1
MEX3D	624	1.20141	0.75938	1	0.13503	0.464244
MIF4GD	586	0.974896	0.28636	0.828557	0.10091	0.404979
MKRN1	443	0.251193	0.93762	1	0.49781	0.876915
MKRN2	322	-0.357771	0.40308	0.887623	0.23719	0.612646
MKRN3	555	0.830521	0.90262	1	0.16289	0.51649
MOV10	333	-0.308344	0.40155	0.887623	0.75582	1
MOV10L1	598	1.03391	0.74997	1	0.073206	0.348962
MRTO4	260	-0.625104	0.31592	0.84089	0.4749	0.864859
MSI1	488	0.469646	0.81724	1	0.61393	0.962088
MSI2	746	4.22406	1	1	4.95e-06	9.4e-05
MTHFSD	435	0.190995	0.35687	0.87043	0.16289	0.51649
MTIF3	681	1.80016	0.98839	1	0.0032621	0.036209
MTPAP	762	5.78229	0.94933	1	4.95e-06	9.4e-05
MTRF1	649	1.37422	0.43315	0.901387	0.052148	0.306964
MTRF1L	670	1.66115	0.93452	1	0.078235	0.359695
MYD88	638	1.26297	0.9088	1	0.013004	0.108644
MYEF2	511	0.612917	0.22084	0.810679	0.66494	0.999338
NAA38	445	0.25476	0.9147	1	0.23146	0.609389
NANOS1	416	0.116427	0.66682	1	0.51201	0.876915
NANOS2	229	-0.770729	0.39112	0.887623	0.91779	1
NANOS3	695	1.97708	0.98993	1	0.0034205	0.037432
NCBP1	98	-1.77682	0.24503	0.810679	0.71427	1
NCBP2	503	0.56099	0.86663	1	0.43551	0.864859
NCBP2L	486	0.461745	0.1021	0.566731	0.17627	0.528172
NCF1	679	1.76443	0.44752	0.901387	0.046476	0.288886
NELFE	562	0.865677	0.95019	1	0.67413	0.999611
NFATC1	521	0.660677	0.27119	0.828557	0.44867	0.864859
NFATC2	292	-0.479724	0.45358	0.901387	0.25499	0.632993
NFATC3	245	-0.716198	0.624	0.995021	0.46486	0.864859
NFATC4	376	-0.0885365	0.56633	0.980547	0.78282	1
NFE2L2	566	0.88151	0.072087	0.444536	0.16842	0.520136
NFX1	135	-1.38948	0.072087	0.444536	0.7548	1
NGDN	563	0.866771	0.93453	1	0.13376	0.463994
NMD3	656	1.41604	0.41614	0.887623	0.09261	0.3848
NOCT	748	4.29167	0.95918	1	4.95e-06	9.4e-05
NOL3	556	0.84	0.98947	1	0.14453	0.487381
NONO	22	-3.48401	0.00022275	0.010897	0.99992	1
NOP53	682	1.80594	0.39111	0.887623	0.055683	0.308253
NOVA1	136	-1.37563	0.13418	0.665312	0.98118	1
NOVA2	415	0.115318	0.20209	0.810679	0.61393	0.962088
NR0B1	570	0.903073	0.86096	1	0.15144	0.494392
NSRP1	387	-0.0485859	0.2988	0.84089	0.10251	0.404979
NUDT21	369	-0.120417	0.25549	0.810679	0.33824	0.777269
NUFIP2	744	4.08823	0.99971	1	4.95e-06	9.4e-05
NUPL2	336	-0.289224	0.10211	0.566731	0.078235	0.359695
NUTF2	113	-1.62042	0.31708	0.84089	0.44272	0.864859
NXF1	574	0.910677	0.54964	0.970621	0.6282	0.972756
NXF2	643	1.29875	0.71239	1	0.024032	0.184882
NXF2B	372	-0.102099	0.66682	1	0.19924	0.560911
NXF3	635	1.24406	0.82776	1	0.064553	0.329156
NXF5	385	-0.0584948	0.75939	1	0.49372	0.876915
NXT1	711	2.49047	0.86852	1	0.00037125	0.005342
NXT2	104	-1.69724	0.051851	0.439593	0.98681	1
OXSR1	597	1.03068	0.65806	1	0.056475	0.308253
PABPC1	525	0.676302	0.85852	1	0.14741	0.487381
PABPC1L	564	0.873021	0.21787	0.810679	0.2303	0.609389
PABPC1L2A	554	0.8225	0.8255	1	0.16729	0.520136
PABPC1L2B	678	1.7551	0.66682	1	0.0029453	0.033654
PABPC3	377	-0.0852083	0.99142	1	0.72732	1
PABPC4	247	-0.701615	0.5381	0.970079	0.83063	1
PABPC4L	238	-0.735208	0.35687	0.87043	0.33817	0.777269
PABPC5	431	0.16476	0.99748	1	0.60831	0.962088
PABPN1	480	0.438859	0.62621	0.995021	0.35302	0.790479
PABPN1L	153	-1.25995	0.16995	0.763339	0.81312	1
PAIP1	256	-0.642708	0.31591	0.84089	0.86329	1
PAIP2	384	-0.0586667	0.24503	0.810679	0.22618	0.606008
PAIP2B	193	-0.962865	0.27929	0.828557	0.47118	0.864859
PAN2	41	-2.86057	0.00095535	0.027493	0.92388	1
PAN3	49	-2.62375	0.030259	0.386538	0.6925	1
PAPD4	202	-0.903438	0.38263	0.887623	0.7682	1
PAPD5	303	-0.435042	0.65352	1	0.208	0.577212
PAPD7	452	0.287438	0.94112	1	0.73954	1
PAPOLA	366	-0.126021	0.15475	0.733185	0.76563	1
PAPOLB	328	-0.327844	0.59881	0.992607	0.96059	1
PAPOLG	132	-1.4424	0.058108	0.439593	0.97645	1
PARK7	203	-0.897188	0.072077	0.444536	0.97096	1
PARN	732	3.31391	0.96613	1	0.0012722	0.016474
PARP1	255	-0.643594	0.20344	0.810679	0.99514	1
PARP12	609	1.08104	0.39682	0.887623	0.13088	0.460164
PATL1	482	0.440646	0.64192	1	0.42006	0.858917
PATL2	625	1.20568	0.51947	0.961016	0.062385	0.327521
PCBP1	178	-1.04854	0.15349	0.731689	0.50249	0.876915
PCBP2	18	-3.89932	0.00041085	0.013301	0.45965	0.864859
PCBP3	147	-1.32042	0.032368	0.386538	0.87631	1
PCBP4	291	-0.502172	0.6262	0.995021	0.96142	1
PCF11	642	1.29484	0.88102	1	0.057118	0.308253
PDCD4	569	0.900937	0.83487	1	0.1468	0.487381
PDE12	767	7.10625	0.65352	1	4.95e-06	9.4e-05
PELO	97	-1.82865	0.043872	0.415713	0.94178	1
PHF5A	159	-1.17271	0.57503	0.986305	0.88685	1
PHRF1	386	-0.0489531	0.5915	0.992607	0.94715	1
PLCG1	86	-1.96693	0.00015345	0.010577	0.96435	1
PLRG1	608	1.08042	0.81432	1	0.12781	0.457692
PNLDC1	227	-0.786927	0.27255	0.828557	0.93434	1
PNN	466	0.359516	0.48332	0.92956	0.15143	0.494392
PNPT1	763	6.2401	0.68929	1	4.95e-06	9.4e-05
PNRC2	23	-3.41667	0.023458	0.386538	0.63549	0.979708
POLDIP3	294	-0.473167	0.52713	0.968276	0.41409	0.855708
POLR2A	370	-0.11888	0.12456	0.665312	0.23292	0.609389
POLR2B	606	1.07891	0.88946	1	0.28935	0.685448
POLR2D	299	-0.444073	0.89102	1	0.39869	0.846396
POLR2E	396	0.016713	0.79258	1	0.90008	1
POLR2F	223	-0.81125	0.57369	0.98619	0.91778	1
POLR2G	479	0.431896	0.90516	1	0.086006	0.369958
POLR2H	699	2.02792	0.3382	0.86441	0.078225	0.359695
POLR2I	141	-1.35406	0.22254	0.810679	0.72834	1
POLR2J	665	1.58526	0.36296	0.87043	0.11679	0.434174
POLR2J2	432	0.174146	0.82215	1	0.77956	1
POLR2J3	373	-0.102	0.77386	1	0.3006	0.707774
POLR2K	285	-0.520276	0.061395	0.439593	0.18563	0.528172
POLR2L	154	-1.23995	0.40503	0.887623	0.60709	0.962088
POLRMT	731	3.30427	0.93208	1	2.475e-05	0.000437
PPAN	603	1.06802	0.88297	1	0.22023	0.59677
PPIE	402	0.0420865	0.26152	0.822688	0.66302	0.998383
PPIH	124	-1.51328	0.44465	0.901387	0.87495	1
PPIL3	32	-3.02203	0.00031185	0.011538	0.9714	1
PPIL4	125	-1.50234	0.17279	0.766993	0.99989	1
PPRC1	391	-0.0363349	0.31592	0.84089	0.17069	0.520136
PPWD1	167	-1.12344	0.28905	0.828557	0.31987	0.746373
PQBP1	470	0.375276	0.40872	0.887623	0.29369	0.693605
PRDX1	3	-6.575	4.95e-06	0.000962	0.99982	1
PRDX3	56	-2.43297	0.00015345	0.010577	0.56076	0.921182
PRKCQ	504	0.573958	0.82777	1	0.2109	0.583178
PRKDC	343	-0.257651	0.51515	0.957362	0.9144	1
PRKRA	350	-0.226271	0.60342	0.992607	0.52154	0.879034
PRPF18	268	-0.581667	0.13418	0.665312	0.82333	1
PRPF19	375	-0.0928698	0.80467	1	0.32198	0.748599
PSIP1	117	-1.58724	0.067127	0.439593	0.85056	1
PTBP1	44	-2.73349	0.028656	0.386538	0.85883	1
PTBP2	232	-0.756771	0.35687	0.87043	0.67766	1
PTBP3	383	-0.0612188	0.66144	1	0.71669	1
PTCD2	194	-0.962135	0.21599	0.810679	0.96141	1
PTCD3	587	0.982708	0.65043	1	0.03121	0.214602
PTEN	351	-0.224427	0.12457	0.665312	0.91953	1
PTPRC	540	0.717708	0.70271	1	0.17973	0.528172
PUF60	618	1.13417	0.98719	1	0.17069	0.520136
PUM1	33	-3.01745	0.027685	0.386538	0.47117	0.864859
PUM2	12	-4.32255	4.95e-06	0.000962	1	1
PUM3	772	9.02396	0.99749	1	4.95e-06	9.4e-05
PURA	663	1.49974	0.63656	1	0.088085	0.369958
PURB	209	-0.867344	0.24793	0.810679	0.99102	1
PURG	509	0.599167	0.9257	1	0.50996	0.876915
PYM1	253	-0.646563	0.39039	0.887623	0.17069	0.520136
QKI	451	0.28699	0.92056	1	0.51577	0.876915
RACK1	208	-0.877708	0.28817	0.828557	0.92388	1
RAE1	471	0.378365	0.64691	1	0.42245	0.861528
RALY	605	1.07594	0.22024	0.810679	0.12782	0.457692
RALYL	252	-0.668542	0.54472	0.970621	0.67876	1
RAN	37	-2.95547	0.22085	0.810679	0.695	1
RANBP17	198	-0.927135	0.20535	0.810679	0.71122	1
RANBP2	84	-2.04031	0.05299	0.439593	0.95932	1
RANBP6	455	0.300703	0.25117	0.810679	0.45784	0.864859
RAP1A	177	-1.05099	0.25587	0.810679	0.92387	1
RAVER1	81	-2.08948	0.043317	0.415713	0.90752	1
RAVER2	671	1.66922	0.38155	0.887623	0.050446	0.301509
RBBP6	368	-0.122958	0.51514	0.957362	0.87943	1
RBFOX1	424	0.145568	0.45359	0.901387	0.52153	0.879034
RBFOX2	430	0.158344	0.034823	0.386538	0.51318	0.876915
RBFOX3	429	0.153427	0.59151	0.992607	0.71668	1
RBM10	96	-1.84281	0.025082	0.386538	0.90089	1
RBM11	669	1.65625	0.30946	0.84089	0.025171	0.188055
RBM12	213	-0.843594	0.6379	1	0.86183	1
RBM12B	344	-0.256589	0.7078	1	0.13751	0.468607
RBM14	286	-0.517734	0.85381	1	0.81543	1
RBM15	728	3.01385	0.96251	1	0.00080685	0.010999
RBM15B	210	-0.859427	0.075889	0.450117	0.67917	1
RBM17	758	4.66698	0.99542	1	0.00055935	0.007761
RBM18	63	-2.25792	0.032685	0.386538	0.72835	1
RBM20	422	0.139328	0.60808	0.992607	0.88222	1
RBM22	179	-1.04333	0.61349	0.995021	0.43551	0.864859
RBM23	419	0.133229	0.51626	0.957362	0.47988	0.864859
RBM24	527	0.681458	0.85528	1	0.1227	0.448616
RBM25	677	1.75099	0.95171	1	0.080126	0.362008
RBM26	516	0.633333	0.56634	0.980547	0.81003	1
RBM27	683	1.81964	0.079324	0.453196	0.042862	0.275302
RBM3	121	-1.57161	0.12957	0.665312	0.96475	1
RBM33	600	1.04964	0.82683	1	0.18625	0.528172
RBM34	145	-1.32797	0.13181	0.665312	0.50248	0.876915
RBM38	272	-0.567969	0.29008	0.828557	0.45028	0.864859
RBM39	25	-3.2949	0.032685	0.386538	0.3814	0.823194
RBM4	541	0.720469	0.60808	0.992607	0.10882	0.410437
RBM41	739	3.64839	1	1	4.95e-06	9.4e-05
RBM42	162	-1.15922	0.3452	0.868821	0.74356	1
RBM43	325	-0.334823	0.66144	1	0.16419	0.51649
RBM44	436	0.196714	0.51625	0.957362	0.21652	0.594469
RBM45	362	-0.149927	0.58156	0.992607	0.48085	0.864859
RBM46	265	-0.595938	0.47136	0.929474	0.71933	1
RBM47	640	1.2838	0.66792	1	0.07777	0.359695
RBM48	676	1.75078	0.80364	1	0.071711	0.346082
RBM4B	650	1.37766	0.76484	1	0.079215	0.362008
RBM5	128	-1.48516	0.05002	0.43669	0.71668	1
RBM6	595	1.02583	0.6656	1	0.094144	0.388991
RBM7	522	0.662292	0.6837	1	0.37108	0.809203
RBM8A	95	-1.87172	0.16103	0.744757	0.4769	0.864859
RBMS1	426	0.149208	0.72944	1	0.17974	0.528172
RBMS2	60	-2.3062	0.045139	0.422567	0.78167	1
RBMS3	160	-1.16906	0.21546	0.810679	0.62344	0.968823
RBMX	700	2.06625	0.96251	1	0.080136	0.362008
RBMX2	397	0.0192833	0.51626	0.957362	0.34512	0.777269
RBMXL1	346	-0.248943	0.66946	1	0.44435	0.864859
RBMXL2	271	-0.571615	0.34631	0.868821	0.38397	0.82415
RBMXL3	537	0.709375	0.41614	0.887623	0.15393	0.496282
RBMY1A1	395	0.0112036	0.76924	1	0.61539	0.962088
RBMY1B	582	0.950625	0.70577	1	0.10881	0.410437
RBMY1D	347	-0.237182	0.54963	0.970621	0.90852	1
RBMY1E	338	-0.282979	0.03218	0.386538	0.38823	0.82873
RBMY1F	280	-0.533438	0.31153	0.84089	0.47988	0.864859
RBMY1J	282	-0.526146	0.098599	0.556828	0.97028	1
RBPMS	269	-0.57849	0.054871	0.439593	0.49966	0.876915
RBPMS2	410	0.0912917	0.31154	0.84089	0.64468	0.98226
RC3H1	560	0.849479	0.6251	0.995021	0.13375	0.463994
RC3H2	27	-3.27354	0.00083655	0.025	0.92293	1
RELA	568	0.88625	0.20208	0.810679	0.042872	0.275302
RIPK1	417	0.116937	0.69406	1	0.97857	1
RNF17	442	0.243802	0.88367	1	0.14679	0.487381
RNGTT	399	0.0272276	0.72709	1	0.81458	1
RNMT	35	-2.97542	0.030537	0.386538	0.96141	1
RNPS1	119	-1.58422	0.16048	0.744757	0.79678	1
RPUSD3	756	4.57714	1	1	4.95e-06	9.4e-05
RPUSD4	761	5.30469	1	1	4.95e-06	9.4e-05
RRBP1	684	1.82896	0.76369	1	0.0012722	0.016474
RSRC1	463	0.348948	0.85529	1	0.12604	0.45551
RTF1	448	0.282536	0.48684	0.932844	0.41856	0.858098
RUVBL1	722	2.78745	0.40871	0.887623	0.023131	0.179731
RUVBL2	215	-0.828385	0.27256	0.828557	0.23624	0.612646
SAFB	26	-3.29	0.00025245	0.010897	0.84444	1
SAFB2	262	-0.615938	0.19351	0.810679	0.32953	0.762031
SAMD4A	602	1.06214	0.2952	0.837128	0.034071	0.23222
SAMD4B	14	-4.2113	0.00015345	0.010577	1	1
SAP18	317	-0.388062	0.69535	1	0.51319	0.876915
SARNP	143	-1.33682	0.12957	0.665312	0.86183	1
SCAF1	496	0.516651	0.87872	1	0.31485	0.736874
SCAF11	309	-0.420203	0.31709	0.84089	0.61394	0.962088
SCAF4	7	-5.04208	0.02232	0.386538	0.99798	1
SCAF8	626	1.20687	0.97326	1	0.10882	0.410437
SECISBP2	85	-1.9688	0.029071	0.386538	0.98199	1
SECISBP2L	244	-0.716198	0.43649	0.901387	0.21346	0.588148
SERBP1	48	-2.63776	0.039169	0.400455	0.97229	1
SETX	438	0.199151	0.20343	0.810679	0.41628	0.855708
SF1	703	2.18583	0.96882	1	0.021716	0.173465
SF3B1	76	-2.15271	0.072077	0.444536	0.98557	1
SF3B2	538	0.715833	0.40154	0.887623	0.16359	0.51649
SF3B3	273	-0.563281	0.37683	0.887623	0.26249	0.645436
SF3B4	546	0.774062	0.58606	0.992607	0.1458	0.487381
SF3B5	15	-4.14281	0.036021	0.388729	0.95662	1
SF3B6	561	0.857135	0.40577	0.887623	0.041753	0.274935
SFPQ	567	0.884271	0.73983	1	0.011281	0.100641
SFSWAP	565	0.874323	0.7088	1	0.47296	0.864859
SKIV2L	36	-2.96286	0.028834	0.386538	0.99988	1
SLBP	293	-0.47413	0.28637	0.828557	0.37267	0.809203
SLTM	51	-2.61641	0.028121	0.386538	0.75582	1
SLU7	64	-2.24875	0.067137	0.439593	0.74448	1
SMG1	357	-0.192083	0.35687	0.87043	0.94626	1
SMG5	182	-1.03099	0.35941	0.87043	0.9515	1
SMG6	254	-0.644531	0.73596	1	0.46588	0.864859
SMG7	45	-2.7175	0.054604	0.439593	0.47118	0.864859
SMG8	105	-1.69104	0.037863	0.397557	0.97496	1
SMG9	120	-1.57391	0.074503	0.450117	0.61539	0.962088
SMNDC1	459	0.33274	0.70781	1	0.80322	1
SND1	734	3.53333	0.98144	1	0.00016335	0.002489
SNIP1	133	-1.42557	0.35019	0.87043	0.91615	1
SNW1	47	-2.63891	0.042278	0.415713	0.97027	1
SOD1	1	-7.89792	0.00025245	0.010897	0.98599	1
SOD2	82	-2.0575	0.34321	0.868642	0.014528	0.12009
SON	31	-3.16641	0.043694	0.415713	0.9935	1
SPATS2	248	-0.693385	0.21132	0.810679	0.14511	0.487381
SPATS2L	539	0.715938	0.45153	0.901387	0.24646	0.625372
SPEN	180	-1.04188	0.2442	0.810679	0.41629	0.855708
SPI1	620	1.15807	0.76765	1	0.11568	0.432119
SREK1	738	3.61917	1	1	4.95e-06	9.4e-05
SRPK2	505	0.574271	0.61138	0.995021	0.47988	0.864859
SRRM1	109	-1.63771	0.17471	0.766993	0.99599	1
SRRM2	675	1.73865	0.75939	1	0.068414	0.332236
SRRM3	691	1.91422	0.98439	1	0.010974	0.100641
SRRM4	139	-1.36312	0.19397	0.810679	0.51201	0.876915
SRRT	66	-2.21641	0.062533	0.439593	0.73954	1
SRSF1	716	2.63406	0.74083	1	0.0312	0.214602
SRSF10	5	-5.54896	0.00015345	0.010577	0.97453	1
SRSF11	487	0.462568	0.3661	0.87257	0.027448	0.20127
SRSF12	129	-1.47599	0.2138	0.810679	0.80323	1
SRSF2	524	0.674635	0.89814	1	0.10671	0.410437
SRSF3	535	0.706406	0.97013	1	0.6384	0.982247
SRSF4	531	0.70375	0.98636	1	0.025171	0.188055
SRSF5	348	-0.232156	0.16048	0.744757	0.81003	1
SRSF6	361	-0.150734	0.72096	1	0.71427	1
SRSF7	55	-2.48849	0.068988	0.443071	0.18624	0.528172
SRSF8	542	0.724063	0.96766	1	0.1707	0.520136
SRSF9	515	0.632812	0.56662	0.980547	0.22043	0.59677
SSU72	90	-1.91177	0.073136	0.447456	0.97495	1
STAU1	235	-0.748073	0.26668	0.828557	0.98598	1
STAU2	647	1.36365	0.95172	1	0.024606	0.187443
STRAP	776	14.5271	1	1	4.95e-06	9.4e-05
STRBP	733	3.38776	0.99404	1	0.00013365	0.002077
SUB1	335	-0.293755	0.34663	0.868821	0.45846	0.864859
SUGP1	289	-0.50601	0.40577	0.887623	0.89762	1
SUGP2	578	0.916771	0.74494	1	0.042862	0.275302
SUPT4H1	693	1.92104	0.79488	1	0.010974	0.100641
SUPT5H	453	0.288745	0.38642	0.887623	0.18624	0.528172
SUPT6H	175	-1.05911	0.32302	0.850808	0.81778	1
SUPV3L1	753	4.46844	0.99948	1	2.475e-05	0.000437
SWT1	439	0.199583	0.81723	1	0.24313	0.62142
SYF2	112	-1.62714	0.068998	0.443071	0.99535	1
SYK	264	-0.601771	0.039852	0.402148	0.86806	1
SYMPK	219	-0.818438	0.41811	0.887623	0.86328	1
SYNCRIP	759	4.69859	0.99993	1	4.95e-06	9.4e-05
TAF15	146	-1.32245	0.17278	0.766993	0.90008	1
TARBP1	692	1.91552	0.9902	1	0.027458	0.20127
TARBP2	500	0.542083	0.47838	0.92956	0.17209	0.520308
TARDBP	749	4.3138	0.99992	1	0.00013365	0.002077
TBRG4	655	1.41531	0.40762	0.887623	0.010182	0.097673
TCERG1	719	2.68682	1	1	0.00041085	0.005804
TDRD3	551	0.811771	0.93453	1	0.14995	0.493693
TDRD7	204	-0.896198	0.40309	0.887623	0.93994	1
TEFM	715	2.60964	0.88366	1	0.0057965	0.06159
TEX13A	355	-0.193146	0.29988	0.84089	0.59435	0.952189
TFAM	764	6.36198	0.94719	1	4.95e-06	9.4e-05
TFIP11	342	-0.262036	0.067137	0.439593	0.67027	0.999566
THOC1	221	-0.812865	0.20972	0.810679	0.61393	0.962088
THOC2	150	-1.28495	0.13351	0.665312	0.81002	1
THOC3	200	-0.908333	0.60629	0.992607	0.65961	0.995198
THOC5	70	-2.19406	0.12795	0.665312	0.94178	1
THOC6	65	-2.2401	0.064672	0.439593	0.62971	0.972756
THOC7	54	-2.49979	0.034516	0.386538	0.51318	0.876915
THRAP3	101	-1.74443	0.057197	0.439593	0.44108	0.864859
TIA1	261	-0.616823	0.66682	1	0.64599	0.98226
TIAL1	304	-0.431057	0.3904	0.887623	0.81544	1
TNPO1	187	-1.00479	0.42266	0.892402	0.89487	1
TNPO2	91	-1.90391	0.064741	0.439593	0.86721	1
TNPO3	275	-0.551094	0.41615	0.887623	0.71123	1
TNRC6A	483	0.442833	0.31592	0.84089	0.53069	0.888685
TNRC6B	499	0.535365	0.8294	1	0.73109	1
TNRC6C	258	-0.632448	0.63037	0.999584	0.46917	0.864859
TOP3B	610	1.08469	0.97593	1	0.022102	0.173465
TP53	446	0.263115	0.7784	1	0.23145	0.609389
TPR	79	-2.1163	0.035457	0.388028	0.69499	1
TRA2A	456	0.304411	0.48108	0.92956	0.18564	0.528172
TRA2B	29	-3.21182	0.02526	0.386538	0.99655	1
TRIM25	92	-1.90198	0.061395	0.439593	0.64599	0.98226
TRIM56	519	0.650729	0.58302	0.992607	0.36084	0.796514
TSFM	724	2.81406	0.45153	0.901387	0.0013118	0.016709
TTF2	513	0.630208	0.77839	1	0.41629	0.855708
TUFM	765	6.70573	0.90092	1	4.95e-06	9.4e-05
TUT1	233	-0.756354	0.45358	0.901387	0.54499	0.904824
TXN	477	0.415828	0.54309	0.970621	0.22421	0.602808
TXNRD1	13	-4.24313	0.023547	0.386538	0.98598	1
TXNRD2	382	-0.0637448	0.12848	0.665312	0.73498	1
U2AF1	476	0.410604	0.54963	0.970621	0.85591	1
U2AF1L4	523	0.663385	0.50421	0.955563	0.18625	0.528172
U2AF2	201	-0.907865	0.44973	0.901387	0.6728	0.999566
UBA1	726	2.87802	0.28637	0.828557	0.056475	0.308253
UBAP2	544	0.75349	0.94281	1	0.072216	0.346368
UBAP2L	729	3.27964	0.95258	1	4.95e-06	9.4e-05
UHMK1	380	-0.0692552	0.62511	0.995021	0.45028	0.864859
UPF1	491	0.473255	0.41811	0.887623	0.15393	0.496282
UPF2	301	-0.436578	0.35686	0.87043	0.73239	1
UPF3A	78	-2.12396	0.04904	0.435096	0.98886	1
UPF3B	52	-2.53656	0.0015296	0.040981	0.99613	1
USP10	10	-4.60464	0.00023265	0.010897	0.97496	1
VCP	158	-1.17927	0.23487	0.810679	0.56268	0.921368
WBP4	170	-1.11234	0.25421	0.810679	0.98248	1
WDR33	550	0.799635	0.41091	0.887623	0.57004	0.926609
WDR36	697	1.99063	0.93453	1	0.057128	0.308253
WDR61	313	-0.397807	0.061633	0.439593	0.67154	0.999566
WDR83	579	0.926094	0.53595	0.970079	0.3027	0.710562
WNK1	111	-1.62813	0.22765	0.810679	0.56077	0.921182
XAB2	685	1.84187	0.98192	1	0.048753	0.295944
XPO1	243	-0.716302	0.2675	0.828557	0.41629	0.855708
XPO4	38	-2.95292	0.027319	0.386538	0.98249	1
XPO6	42	-2.77052	0.02326	0.386538	0.96933	1
XPO7	345	-0.250974	0.57222	0.985835	0.46218	0.864859
XRCC6	714	2.58198	0.48109	0.92956	0.029349	0.207308
XRN1	216	-0.828281	0.81432	1	0.64469	0.98226
YBX1	659	1.44667	0.91041	1	0.046476	0.288886
YBX2	501	0.550312	0.85307	1	0.73953	1
YBX3	660	1.4838	0.94829	1	0.057544	0.308355
YTHDC1	553	0.816458	0.48109	0.92956	0.05599	0.308253
YTHDC2	250	-0.678906	0.28556	0.828557	0.68585	1
YTHDF1	601	1.05385	0.77982	1	0.10251	0.404979
YTHDF2	283	-0.525833	0.51626	0.957362	0.28777	0.68378
YTHDF3	149	-1.29833	0.17472	0.766993	0.91264	1
ZAP70	69	-2.20542	0.026547	0.386538	0.86184	1
ZC3H14	114	-1.61651	0.15348	0.731689	0.40498	0.855708
ZC3H3	617	1.13297	0.90262	1	0.087105	0.369958
ZC3HAV1	545	0.767604	0.71341	1	0.34512	0.777269
ZCCHC11	478	0.426063	0.96422	1	0.67026	0.999566
ZCCHC13	197	-0.936771	0.39112	0.887623	0.51202	0.876915
ZCCHC6	308	-0.423583	0.35856	0.87043	0.51577	0.876915
ZCCHC8	72	-2.18333	0.054613	0.439593	0.13087	0.460164
ZCCHC9	267	-0.583906	0.54448	0.970621	0.13503	0.464244
ZFP36	24	-3.3699	0.00028215	0.011538	0.82013	1
ZFP36L1	40	-2.87698	0.00040095	0.013301	0.99428	1
ZFP36L2	575	0.911146	0.98636	1	0.18624	0.528172
ZNF318	277	-0.537188	0.28817	0.828557	0.98288	1
ZNF326	518	0.645156	0.32127	0.849071	0.18625	0.528172
ZNF385A	359	-0.179161	0.83711	1	0.74916	1
ZNF598	196	-0.937031	0.23134	0.810679	0.76563	1
ZNF638	720	2.74323	0.99824	1	4.455e-05	0.000753
ZRANB2	184	-1.02323	0.34093	0.865699	0.43406	0.864859
ZRSR1	307	-0.425083	0.43969	0.901387	0.695	1
ZRSR2	607	1.07995	0.98289	1	0.088075	0.369958

## Sheet: Table 8) Day21 0uM PQ
Gene	Rank proliferation/survival D21	Z-score proliferation/survival D21
A1CF	675	-0.725677
ABCF1	153	-4.09723
ABT1	81	-5.07806
ACIN1	331	-2.26748
ACO1	670	-0.754511
ADAD1	768	-0.104328
ADAD2	445	-1.58049
ADAR	730	-0.436228
ADARB1	584	-1.15236
ADARB2	488	-1.43478
AFF1	633	-0.926557
AFF2	642	-0.88236
AFF3	561	-1.20299
AFF4	628	-0.945942
AGFG1	510	-1.3552
AKAP1	373	-1.91386
AKAP17A	668	-0.75607
AKAP8	440	-1.59283
AKAP8L	432	-1.64064
ALKBH1	651	-0.847962
ALKBH5	330	-2.26916
ALYREF	60	-5.34972
ANGEL1	495	-1.41883
ANGEL2	529	-1.30328
APEX1	580	-1.16354
API5	355	-2.0251
APOBEC1	636	-0.906206
APOBEC2	481	-1.45352
APOBEC3F	548	-1.25404
APOBEC3G	531	-1.29149
APOBEC4	560	-1.20836
AQR	177	-3.79953
ARHGEF28	559	-1.2088
ARL6IP4	738	-0.388554
ATXN1	388	-1.86191
ATXN1L	412	-1.74993
ATXN2	542	-1.26621
ATXN2L	332	-2.2658
AUH	194	-3.58719
BAK1	345	-2.13454
BCL2	562	-1.20196
BCL2L11	743	-0.296529
BCLAF1	221	-3.29436
BCLAF3	728	-0.440103
BICC1	663	-0.788061
BID	394	-1.82552
BOLL	607	-1.06488
BTK	656	-0.825766
BUD13	315	-2.44336
BZW1	740	-0.380324
BZW2	714	-0.535586
C12orf65	431	-1.65078
C1QBP	206	-3.44717
CACTIN	163	-3.99499
CALR	391	-1.8562
CAPRIN1	502	-1.3896
CAPRIN2	729	-0.439234
CARD11	583	-1.15306
CARHSP1	591	-1.12891
CASC3	283	-2.74514
CASP3	667	-0.761043
CASP8	789	0.178517
CAT	616	-1.01661
CCAR1	309	-2.49528
CCAR2	362	-1.98334
CDC40	229	-3.22513
CDC5L	136	-4.3339
CDKN1A	393	-1.83761
CDKN1B	576	-1.17408
CELF1	528	-1.30626
CELF2	709	-0.584429
CELF3	684	-0.687467
CELF4	721	-0.496258
CELF5	418	-1.71829
CELF6	572	-1.18293
CFLAR	397	-1.81839
CHERP	47	-5.67984
CHTOP	356	-2.01814
CIRBP	368	-1.94427
CLASRP	269	-2.85896
CLK1	736	-0.390933
CLK2	340	-2.20249
CLK3	301	-2.5773
CLK4	737	-0.389952
CLP1	98	-4.78248
CMTR1	127	-4.4128
CMTR2	306	-2.51995
CNBP	655	-0.827176
CNOT1	154	-4.09478
CNOT10	173	-3.84034
CNOT11	243	-3.11501
CNOT2	317	-2.42124
CNOT3	216	-3.33096
CNOT4	343	-2.18919
CNOT6	725	-0.467764
CNOT6L	407	-1.77672
CNOT7	619	-0.99507
CNOT8	611	-1.04558
CNOT9	272	-2.82873
CNP	522	-1.31889
CPEB1	579	-1.16395
CPEB2	571	-1.18857
CPEB3	512	-1.34331
CPEB4	486	-1.43763
CPSF1	123	-4.44852
CPSF2	67	-5.28074
CPSF3	132	-4.36842
CPSF4	59	-5.3798
CPSF4L	416	-1.72418
CPSF6	191	-3.60448
CPSF7	453	-1.55423
CRNKL1	196	-3.57944
CRYZ	713	-0.537362
CSDC2	384	-1.87618
CSDE1	276	-2.78491
CSTF1	106	-4.67254
CSTF2	338	-2.21837
CSTF2T	459	-1.52215
CSTF3	74	-5.22402
CTIF	699	-0.619587
CWC15	172	-3.88968
CWC22	271	-2.83762
CWC25	236	-3.16953
CWC27	715	-0.530125
CWF19L1	401	-1.81492
CWF19L2	487	-1.43721
CYBB	712	-0.537899
DAZ1	755	-0.260857
DAZ2	746	-0.279111
DAZ3	739	-0.380486
DAZ4	787	0.104402
DAZAP1	222	-3.26993
DAZL	767	-0.113196
DBR1	82	-5.03183
DCP1A	457	-1.52961
DCP1B	578	-1.16885
DCP2	554	-1.22342
DCPS	213	-3.35085
DDX1	166	-3.95271
DDX17	267	-2.8691
DDX19A	24	-6.12476
DDX19B	258	-2.95009
DDX25	637	-0.906045
DDX39A	211	-3.36115
DDX39B	27	-6.08184
DDX3X	119	-4.4728
DDX3Y	696	-0.624553
DDX4	598	-1.08678
DDX41	32	-5.95448
DDX42	31	-5.96923
DDX43	602	-1.0765
DDX5	281	-2.76716
DDX53	641	-0.888356
DDX59	233	-3.18074
DDX6	192	-3.59491
DEK	689	-0.664153
DENR	156	-4.07538
DHX15	12	-6.38042
DHX29	199	-3.53646
DHX30	195	-3.58424
DHX32	626	-0.954985
DHX33	13	-6.37328
DHX34	479	-1.46631
DHX35	157	-4.05748
DHX36	140	-4.25163
DHX38	69	-5.25259
DHX40	644	-0.880291
DHX57	720	-0.497397
DHX8	114	-4.50852
DHX9	77	-5.17619
DND1	372	-1.92141
DQX1	521	-1.31907
DRG1	292	-2.63999
DRG2	321	-2.37413
DUSP11	660	-0.804155
DYNC1H1	101	-4.72822
DYNLL1	359	-1.99893
DZIP1	587	-1.13942
DZIP1L	549	-1.25116
DZIP3	588	-1.13583
EDC3	700	-0.613015
EDC4	308	-2.49678
EEF2K	474	-1.47501
EIF1	299	-2.58217
EIF1AD	28	-6.05812
EIF1AX	335	-2.23867
EIF1AY	761	-0.165593
EIF1B	702	-0.608065
EIF2AK1	615	-1.01901
EIF2AK2	764	-0.146981
EIF2AK3	568	-1.19286
EIF2B1	21	-6.19158
EIF2B2	61	-5.33461
EIF2B3	36	-5.85684
EIF2B4	8	-6.53999
EIF2B5	42	-5.7755
EIF3A	108	-4.63212
EIF3B	89	-4.83709
EIF3C	126	-4.4173
EIF3CL	193	-3.59366
EIF3D	116	-4.50408
EIF3E	226	-3.24694
EIF3G	117	-4.49235
EIF3H	141	-4.24821
EIF3I	73	-5.2292
EIF3J	169	-3.9337
EIF3K	241	-3.12345
EIF3L	275	-2.79495
EIF3M	144	-4.1962
EIF4A1	5	-7.18667
EIF4A2	547	-1.25587
EIF4A3	15	-6.32618
EIF4B	296	-2.60475
EIF4E	143	-4.20842
EIF4E1B	496	-1.41451
EIF4E2	441	-1.59022
EIF4E3	511	-1.35321
EIF4ENIF1	350	-2.08476
EIF4G1	186	-3.67042
EIF4G2	138	-4.29809
EIF4G3	426	-1.67411
EIF4H	354	-2.06129
EIF5	96	-4.79793
EIF5A	40	-5.80915
EIF5A2	608	-1.05619
EIF5AL1	254	-2.97611
EIF6	1	-8.71546
ELAVL1	290	-2.66067
ELAVL2	558	-1.21096
ELAVL3	599	-1.08356
ELAVL4	597	-1.09465
ENOX1	623	-0.980349
ENOX2	791	0.180912
ERN1	454	-1.54198
ERN2	430	-1.65244
ESRP1	533	-1.28794
ESRP2	514	-1.33482
ESS2	137	-4.31715
ETF1	79	-5.1249
EWSR1	212	-3.3584
FADD	654	-0.836743
FAM103A1	398	-1.81708
FAM120A	464	-1.50369
FAM46A	719	-0.503846
FAM46B	613	-1.02422
FAM46C	718	-0.509049
FAM46D	817	0.60074
FAM98A	609	-1.05057
FASTK	629	-0.943631
FASTKD1	601	-1.07997
FASTKD2	334	-2.24869
FASTKD3	653	-0.839807
FASTKD5	148	-4.14756
FIP1L1	183	-3.69057
FMR1	797	0.258828
FRG1	323	-2.34144
FRG1BP	337	-2.22517
FTO	462	-1.51186
FUBP1	326	-2.32332
FUBP3	683	-0.690212
FUS	252	-3.0317
FXR1	723	-0.475504
FXR2	463	-1.5117
FYTTD1	727	-0.448803
G3BP1	469	-1.48454
G3BP2	652	-0.845087
GAPDH	71	-5.24191
GCFC2	814	0.534154
GFM1	152	-4.11464
GFM2	219	-3.32668
GLE1	259	-2.94974
GPATCH1	285	-2.73699
GPX1	680	-0.699737
GRSF1	239	-3.15028
GSPT1	105	-4.67929
GSPT2	585	-1.15192
GSR	634	-0.912943
GTF2F1	295	-2.6068
GTPBP1	395	-1.81896
GTPBP2	344	-2.17016
GUF1	679	-0.704625
HABP4	775	-0.00473405
HBS1L	358	-2.00078
HDLBP	574	-1.17678
HELZ	349	-2.08524
HELZ2	421	-1.71296
HMGB3	744	-0.295866
HNRNPA0	389	-1.86079
HNRNPA1	260	-2.94059
HNRNPA1L2	307	-2.50682
HNRNPA2B1	278	-2.77964
HNRNPA3	385	-1.8747
HNRNPAB	471	-1.48231
HNRNPC	56	-5.41617
HNRNPCL1	504	-1.37692
HNRNPD	297	-2.58891
HNRNPDL	688	-0.668547
HNRNPF	320	-2.38737
HNRNPH1	150	-4.13306
HNRNPH2	735	-0.404437
HNRNPH3	417	-1.71842
HNRNPK	19	-6.21631
HNRNPL	68	-5.27815
HNRNPLL	645	-0.869361
HNRNPM	342	-2.19344
HNRNPR	414	-1.73192
HNRNPU	44	-5.75851
HNRNPUL1	423	-1.7036
HNRNPUL2	573	-1.18028
HSP90AA1	425	-1.6936
HSPA9	20	-6.20976
HTATSF1	209	-3.41713
IFIT2	523	-1.31788
IFIT5	519	-1.32055
IGF2BP1	455	-1.53887
IGF2BP2	415	-1.73082
IGF2BP3	361	-1.98464
IKBKG	622	-0.985987
ILF2	43	-5.77108
ILF3	168	-3.93431
INTS11	93	-4.80468
INTS6L	777	0.00592817
IPO11	244	-3.09987
IPO13	66	-5.28435
IPO4	458	-1.52654
IPO5	489	-1.43322
IPO7	128	-4.39444
IPO9	181	-3.73203
IRAK3	693	-0.638372
IRAK4	763	-0.155939
IREB2	288	-2.7103
ISY1	201	-3.50447
ITGAL	420	-1.71356
JAKMIP1	697	-0.620668
KEAP1	262	-2.92953
KHDC1	436	-1.6152
KHDC1L	422	-1.71171
KHDRBS1	284	-2.73845
KHDRBS2	780	0.0205575
KHDRBS3	673	-0.749723
KHNYN	482	-1.45302
KHSRP	313	-2.46333
KPNB1	18	-6.23653
L1TD1	624	-0.976403
LARP1	300	-2.58019
LARP1B	501	-1.39201
LARP4	649	-0.854039
LARP4B	552	-1.23792
LARP6	383	-1.87654
LAT	347	-2.10813
LCK	49	-5.64168
LCP2	251	-3.0453
LIN28A	319	-2.39443
LIN28B	419	-1.71528
LRPPRC	83	-4.99118
LSM12	328	-2.27128
LSM14A	535	-1.28656
LSM14B	706	-0.593448
LUC7L	437	-1.61167
LUC7L2	491	-1.42972
LUC7L3	97	-4.78728
LUZP4	795	0.252795
MAGOH	374	-1.91283
MAGOHB	377	-1.90736
MAP3K14	526	-1.30697
MAP4K1	674	-0.74006
MATR3	294	-2.63386
MBNL1	203	-3.48279
MBNL2	734	-0.406214
MBNL3	752	-0.266955
MECP2	716	-0.522417
METTL14	155	-4.08517
METTL3	164	-3.96601
MEX3A	379	-1.90401
MEX3B	741	-0.350903
MEX3C	625	-0.963448
MEX3D	351	-2.08059
MIF4GD	473	-1.47652
MKRN1	466	-1.49751
MKRN2	478	-1.46765
MKRN3	452	-1.55498
MOV10	592	-1.12306
MOV10L1	485	-1.43976
MRTO4	215	-3.33717
MSI1	621	-0.992043
MSI2	329	-2.27056
MTHFSD	433	-1.63088
MTIF3	375	-1.90826
MTPAP	52	-5.55978
MTRF1	497	-1.40407
MTRF1L	314	-2.45729
MYD88	484	-1.44717
MYEF2	556	-1.21844
NAA38	277	-2.78178
NANOS1	470	-1.48421
NANOS2	434	-1.62714
NANOS3	333	-2.26568
NCBP1	58	-5.39785
NCBP2	57	-5.40672
NCBP2L	778	0.015021
NCF1	409	-1.76656
NELFE	246	-3.09358
NFATC1	540	-1.273
NFATC2	635	-0.911211
NFATC3	386	-1.87359
NFATC4	381	-1.88211
NFE2L2	672	-0.752488
NFX1	555	-1.22248
NGDN	112	-4.52804
NMD3	107	-4.63854
NOCT	586	-1.14117
NOL3	448	-1.57066
NONO	392	-1.84043
NOP53	134	-4.34578
NOVA1	494	-1.41958
NOVA2	499	-1.40179
NR0B1	731	-0.433275
NSRP1	325	-2.32349
NUDT21	86	-4.93976
NUFIP2	399	-1.81585
NUPL2	293	-2.63761
NUTF2	35	-5.90073
NXF1	94	-4.80402
NXF2	617	-1.01619
NXF2B	631	-0.931443
NXF3	678	-0.71338
NXF5	643	-0.881958
NXT1	282	-2.74529
NXT2	765	-0.134392
OXSR1	544	-1.25952
PABPC1	37	-5.8407
PABPC1L	509	-1.36094
PABPC1L2A	429	-1.65474
PABPC1L2B	408	-1.76969
PABPC3	687	-0.673493
PABPC4	532	-1.28902
PABPC4L	705	-0.59761
PABPC5	772	-0.0298999
PABPN1	167	-3.95044
PABPN1L	387	-1.87156
PAIP1	575	-1.17462
PAIP2	762	-0.157914
PAIP2B	710	-0.582899
PAN2	341	-2.19642
PAN3	500	-1.39565
PAPD4	648	-0.85666
PAPD5	424	-1.69813
PAPD7	467	-1.48978
PAPOLA	563	-1.2015
PAPOLB	632	-0.930816
PAPOLG	530	-1.30326
PARK7	541	-1.27181
PARN	238	-3.15083
PARP1	513	-1.34287
PARP12	666	-0.781395
PATL1	428	-1.66207
PATL2	508	-1.36176
PCBP1	53	-5.52949
PCBP2	249	-3.06989
PCBP3	537	-1.27891
PCBP4	404	-1.79666
PCF11	232	-3.20317
PDCD4	627	-0.954113
PDE12	170	-3.91583
PELO	102	-4.71848
PHF5A	33	-5.92158
PHRF1	371	-1.92676
PLCG1	376	-1.9074
PLRG1	187	-3.66406
PNLDC1	543	-1.26223
PNN	266	-2.87258
PNPT1	55	-5.44687
PNRC2	527	-1.30643
POLDIP3	369	-1.93401
POLR2A	121	-4.45898
POLR2B	84	-4.9846
POLR2D	346	-2.12928
POLR2E	175	-3.83385
POLR2F	80	-5.09338
POLR2G	87	-4.91315
POLR2H	176	-3.81801
POLR2I	7	-6.95752
POLR2J	54	-5.48648
POLR2J2	311	-2.47838
POLR2J3	365	-1.96368
POLR2K	92	-4.80567
POLR2L	11	-6.38964
POLRMT	76	-5.19844
PPAN	39	-5.82883
PPIE	247	-3.08682
PPIH	135	-4.34107
PPIL3	593	-1.11362
PPIL4	224	-3.26008
PPRC1	245	-3.0989
PPWD1	158	-4.04841
PQBP1	318	-2.41834
PRDX1	546	-1.25655
PRDX3	564	-1.19776
PRKCQ	438	-1.61119
PRKDC	256	-2.9631
PRKRA	605	-1.07495
PRPF18	324	-2.32799
PRPF19	65	-5.29035
PSIP1	807	0.428674
PTBP1	205	-3.45125
PTBP2	650	-0.849981
PTBP3	717	-0.518605
PTCD2	732	-0.430517
PTCD3	217	-3.32973
PTEN	618	-1.0159
PTPRC	305	-2.54575
PUF60	16	-6.26669
PUM1	302	-2.57547
PUM2	582	-1.16004
PUM3	322	-2.34565
PURA	476	-1.47019
PURB	550	-1.24769
PURG	451	-1.55608
PYM1	207	-3.42834
QKI	695	-0.6262
RACK1	6	-7.13169
RAE1	124	-4.44618
RALY	472	-1.47728
RALYL	681	-0.697589
RAN	4	-7.24927
RANBP17	711	-0.550794
RANBP2	100	-4.76188
RANBP6	677	-0.725254
RAP1A	665	-0.782477
RAVER1	498	-1.40248
RAVER2	603	-1.07531
RBBP6	263	-2.92391
RBFOX1	557	-1.21181
RBFOX2	595	-1.09884
RBFOX3	427	-1.66909
RBM10	248	-3.07067
RBM11	664	-0.787123
RBM12	270	-2.85218
RBM12B	657	-0.8138
RBM14	120	-4.46732
RBM15	264	-2.91389
RBM15B	565	-1.19685
RBM17	304	-2.55439
RBM18	405	-1.79528
RBM20	567	-1.19448
RBM22	131	-4.37966
RBM23	439	-1.61079
RBM24	569	-1.19083
RBM25	188	-3.65788
RBM26	261	-2.93667
RBM27	235	-3.17166
RBM3	493	-1.4217
RBM33	268	-2.85909
RBM34	403	-1.79959
RBM38	577	-1.17078
RBM39	99	-4.76681
RBM4	220	-3.32176
RBM41	809	0.448948
RBM42	310	-2.47978
RBM43	783	0.0773843
RBM44	692	-0.646361
RBM45	756	-0.226232
RBM46	813	0.528374
RBM47	483	-1.4474
RBM48	231	-3.21781
RBM4B	312	-2.47331
RBM5	443	-1.58807
RBM6	280	-2.77155
RBM7	703	-0.604763
RBM8A	286	-2.73444
RBMS1	551	-1.24212
RBMS2	640	-0.891284
RBMS3	726	-0.463573
RBMX	64	-5.30073
RBMX2	159	-4.02778
RBMXL1	289	-2.66556
RBMXL2	620	-0.993394
RBMXL3	612	-1.03514
RBMY1A1	745	-0.289907
RBMY1B	803	0.363352
RBMY1D	701	-0.609709
RBMY1E	802	0.361519
RBMY1F	685	-0.68596
RBMY1J	785	0.0831817
RBPMS	758	-0.221188
RBPMS2	600	-1.08216
RC3H1	402	-1.80391
RC3H2	722	-0.477252
RELA	506	-1.36454
RIPK1	518	-1.32575
RNF17	669	-0.755252
RNGTT	51	-5.57455
RNMT	142	-4.24232
RNPS1	202	-3.50136
RPUSD3	182	-3.71887
RPUSD4	200	-3.53582
RRBP1	647	-0.86517
RSRC1	661	-0.802227
RTF1	171	-3.91276
RUVBL1	3	-8.03133
RUVBL2	88	-4.8905
SAFB	490	-1.43151
SAFB2	400	-1.81574
SAMD4A	534	-1.2869
SAMD4B	363	-1.97309
SAP18	85	-4.94167
SARNP	769	-0.102849
SCAF1	396	-1.81877
SCAF11	507	-1.3621
SCAF4	208	-3.41849
SCAF8	646	-0.867583
SECISBP2	442	-1.58949
SECISBP2L	610	-1.04584
SERBP1	594	-1.1068
SETX	614	-1.02321
SF1	72	-5.23557
SF3B1	133	-4.35499
SF3B2	91	-4.82834
SF3B3	38	-5.8404
SF3B4	62	-5.32353
SF3B5	41	-5.80579
SF3B6	160	-4.02612
SFPQ	14	-6.36707
SFSWAP	130	-4.38672
SKIV2L	339	-2.21364
SLBP	380	-1.89241
SLTM	357	-2.01169
SLU7	174	-3.83622
SMG1	111	-4.53176
SMG5	180	-3.73582
SMG6	145	-4.19154
SMG7	230	-3.22206
SMG8	364	-1.97079
SMG9	382	-1.87857
SMNDC1	210	-3.36716
SND1	410	-1.76551
SNIP1	336	-2.23317
SNW1	165	-3.96002
SOD1	63	-5.3011
SOD2	2	-8.0564
SON	125	-4.44308
SPATS2	690	-0.659794
SPATS2L	759	-0.187032
SPEN	517	-1.32735
SPI1	360	-1.98695
SREK1	279	-2.77796
SRPK2	475	-1.47023
SRRM1	223	-3.26836
SRRM2	255	-2.97097
SRRM3	406	-1.78742
SRRM4	553	-1.23664
SRRT	146	-4.17898
SRSF1	30	-6.01216
SRSF10	242	-3.11705
SRSF11	129	-4.39009
SRSF12	503	-1.38724
SRSF2	70	-5.24389
SRSF3	25	-6.11852
SRSF4	566	-1.19666
SRSF5	662	-0.800698
SRSF6	50	-5.61177
SRSF7	10	-6.41145
SRSF8	446	-1.57998
SRSF9	749	-0.274823
SSU72	29	-6.01543
STAU1	708	-0.586432
STAU2	691	-0.647122
STRAP	147	-4.16066
STRBP	447	-1.57539
SUB1	366	-1.95605
SUGP1	228	-3.23261
SUGP2	589	-1.13254
SUPT4H1	90	-4.83519
SUPT5H	139	-4.27783
SUPT6H	161	-4.01656
SUPV3L1	273	-2.82872
SWT1	671	-0.754343
SYF2	227	-3.24522
SYK	449	-1.56402
SYMPK	122	-4.45668
SYNCRIP	348	-2.10654
TAF15	492	-1.42434
TARBP1	456	-1.53815
TARBP2	480	-1.46616
TARDBP	115	-4.50662
TBRG4	596	-1.09873
TCERG1	190	-3.62823
TDRD3	638	-0.900835
TDRD7	538	-1.27779
TEFM	370	-1.93077
TEX13A	461	-1.51394
TFAM	184	-3.6769
TFIP11	257	-2.96061
THOC1	291	-2.65474
THOC2	197	-3.55331
THOC3	34	-5.91757
THOC5	104	-4.69969
THOC6	225	-3.25757
THOC7	178	-3.77068
THRAP3	287	-2.71522
TIA1	748	-0.275797
TIAL1	465	-1.50097
TNPO1	253	-3.01787
TNPO2	539	-1.27451
TNPO3	149	-4.14063
TNRC6A	413	-1.73294
TNRC6B	352	-2.07546
TNRC6C	444	-1.58418
TOP3B	367	-1.94901
TP53	477	-1.46963
TPR	95	-4.79892
TRA2A	630	-0.937474
TRA2B	218	-3.32754
TRIM25	378	-1.9053
TRIM56	516	-1.32773
TSFM	179	-3.76784
TTF2	204	-3.47344
TUFM	17	-6.24045
TUT1	151	-4.11791
TXN	26	-6.10562
TXNRD1	109	-4.60703
TXNRD2	390	-1.85997
U2AF1	46	-5.71263
U2AF1L4	460	-1.52003
U2AF2	48	-5.65127
UBA1	9	-6.5244
UBAP2	468	-1.48685
UBAP2L	327	-2.3018
UHMK1	525	-1.31519
UPF1	110	-4.5534
UPF2	162	-4.00376
UPF3A	411	-1.75383
UPF3B	545	-1.25731
USP10	237	-3.16476
VCP	234	-3.17805
WBP4	274	-2.82707
WDR33	23	-6.15187
WDR36	45	-5.74223
WDR61	103	-4.70626
WDR83	113	-4.51793
WNK1	78	-5.16682
XAB2	198	-3.54989
XPO1	75	-5.20448
XPO4	353	-2.06847
XPO6	303	-2.56707
XPO7	570	-1.18893
XRCC6	22	-6.15726
XRN1	240	-3.1319
YBX1	185	-3.67596
YBX2	536	-1.2829
YBX3	450	-1.56157
YTHDC1	118	-4.48304
YTHDC2	698	-0.620237
YTHDF1	505	-1.37353
YTHDF2	214	-3.34578
YTHDF3	724	-0.473932
ZAP70	265	-2.89919
ZC3H14	590	-1.13253
ZC3H3	316	-2.42433
ZC3HAV1	604	-1.07524
ZCCHC11	686	-0.682726
ZCCHC13	520	-1.31972
ZCCHC6	639	-0.891884
ZCCHC8	298	-2.58354
ZCCHC9	189	-3.65498
ZFP36	515	-1.33053
ZFP36L1	676	-0.725449
ZFP36L2	659	-0.810765
ZNF318	694	-0.626487
ZNF326	524	-1.3168
ZNF385A	435	-1.61685
ZNF598	606	-1.06527
ZNF638	658	-0.813157
ZRANB2	581	-1.16305
ZRSR1	819	0.634627
ZRSR2	250	-3.06199

## Sheet: Table 9) Divergent enrichment
Gene ID	Rank 50uM	Z-Score 50uM	Rank 200uM	Z-Score 200uM
G3BP1	774	6.667	19	-3.88
UPF3B	765	4.103	52	-2.537
THOC6	767	4.231	65	-2.24
CAPRIN1	748	2.436	75	-2.159
Gene ID	Rank 50uM	Z-Score 50uM	Rank 200uM	Z-Score 200uM
LRPPRC	44	-3.462	757	4.581
TARDBP	17	-4.615	749	4.314
HELZ	65	-2.821	740	3.664
SREK1	71	-2.692	738	3.619
SND1	80	-2.564	734	3.533
TSFM	106	-2.051	724	2.814
RUVBL1	101	-2.244	722	2.787
EIF4A3	95	-2.372	718	2.656
SRSF1	38	-3.718	716	2.634
CHERP	77	-2.564	705	2.305
RBMX	30	-4.038	700	2.066
